# Supplementary material for: Hyperelastic Regularization for Near-Diffeomorphic Transformer-Based Brain MRI Registration
Source: J Imaging. 2026 Jun 24;12(7):276. doi: 10.3390/jimaging12070276 (PMC13413009; doi:10.3390/jimaging12070276)
Supplement: Supplementary file 1 [file jimaging-12-00276-s001.zip]

Archive with 8 entries (7 files):
- figures/
- figures/fig2_qualitative.png
- figures/fig5_metrics.png
- supplementary_diff.aux
- supplementary_diff.log
- supplementary_diff.pdf
- supplementary_diff.synctex.gz
- supplementary_diff.tex
