# Supplementary material for: Hyperelastic Regularization for Near-Diffeomorphic Transformer-Based Brain MRI Registration
Source: J Imaging. 2026 Jun 24;12(7):276. doi: 10.3390/jimaging12070276 (PMC13413009; doi:10.3390/jimaging12070276)
Supplement: Supplementary file 1 [file jimaging-12-00276-s001.zip › supplementary_diff.aux]

\relax 
\@writefile{toc}{\contentsline {section}{\numberline {1}Supplementary Experimental Details}{1}{}\protected@file@percent }
\@writefile{toc}{\contentsline {subsection}{\numberline {1.1}Model and Environment Configuration}{1}{}\protected@file@percent }
\@writefile{toc}{\contentsline {paragraph}{Software.}{1}{}\protected@file@percent }
\@writefile{toc}{\contentsline {paragraph}{Data protocol.}{1}{}\protected@file@percent }
\@writefile{toc}{\contentsline {paragraph}{Optimization.}{1}{}\protected@file@percent }
\@writefile{toc}{\contentsline {paragraph}{Loss.}{2}{}\protected@file@percent }
\@writefile{toc}{\contentsline {paragraph}{TransMorph backbone.}{2}{}\protected@file@percent }
\@writefile{toc}{\contentsline {paragraph}{Forward runtime profiling (main text).}{2}{}\protected@file@percent }
\@writefile{lot}{\contentsline {table}{\numberline {S1}{\ignorespaces Baseline checkpoints used for IXI evaluation.}}{2}{}\protected@file@percent }
\newlabel{tab:s2b_provenance}{{S1}{2}}
\@writefile{toc}{\contentsline {section}{\numberline {2}Descriptive IXI Overview}{3}{}\protected@file@percent }
\@writefile{lof}{\contentsline {figure}{\numberline {S1}{\ignorespaces Descriptive IXI quantitative overview (Dice, non-positive Jacobian determinant ratio, SDlogJ, and HD95). Bars include standard-error error bars for visual uncertainty context.}}{3}{}\protected@file@percent }
\@writefile{toc}{\contentsline {section}{\numberline {3}Qualitative Registration Comparison}{4}{}\protected@file@percent }
\@writefile{lof}{\contentsline {figure}{\numberline {S2}{\ignorespaces Qualitative registration comparison on a representative IXI test subject across three orthogonal views (axial/coronal/sagittal). Columns show moving atlas, fixed target, and warped outputs from HypEReg-TransMorph, TransMorph, and MIDIR. Boundary-alignment \DIFaddbeginFL  {\color {blue}behavior }\DIFaddendFL  in ventricles, cortex, and deep gray structures complements the deformation-grid and Jacobian evidence presented in the main text. Column titles in the figure panels use the abbreviated name HypEReg-TransMorph for the proposed method.}}{4}{}\protected@file@percent }
\newlabel{fig:s2_qualitative}{{S2}{4}}
\@writefile{toc}{\contentsline {section}{\numberline {4}Inferential Statistics (HypEReg-TransMorph vs.\ Baselines)}{4}{}\protected@file@percent }
\@writefile{lot}{\contentsline {table}{\numberline {S2}{\ignorespaces Auxiliary deformation and surface metrics on IXI (mean\(\pm \)std over subjects). This table reports NSD@1\,mm and additional deformation-regularity descriptors that are referenced in the main text but not included in Table\nobreakspace  {}2.}}{4}{}\protected@file@percent }
\newlabel{tab:s0_aux_metrics}{{S2}{4}}
\@writefile{lot}{\contentsline {table}{\numberline {S3}{\ignorespaces Inferential summary for TransMorphBayes and MIDIR (mean\(\pm \)std, aligned median difference, Wilcoxon \(p\), Benjamini--Hochberg \(q\), and matched-pairs rank-biserial effect). HypEReg-TransMorph denotes the proposed model. Where 46-label Dice mean appears, values are \emph  {not} the main-text grouped Dice over 17 VOIs (Table\nobreakspace  {}2); see table footnote.}}{5}{}\protected@file@percent }
\@writefile{lot}{\contentsline {table}{\numberline {S4}{\ignorespaces Selected paired comparisons (Wilcoxon signed-rank with Benjamini--Hochberg FDR). Positive signed effect indicates HypEReg-TransMorph improvement under metric-aligned directionality; signed effect is matched-pairs rank-biserial correlation. Rows with 46-label Dice mean follow the 46-label per-subject mean convention (not main-text grouped Dice); see table footnote.}}{5}{}\protected@file@percent }
\@writefile{toc}{\contentsline {section}{\numberline {5}Grouped-VOI Mapping}{6}{}\protected@file@percent }
\@writefile{lot}{\contentsline {table}{\numberline {S5}{\ignorespaces Grouped-VOI mapping used for grouped Dice reporting.}}{6}{}\protected@file@percent }
\@writefile{toc}{\contentsline {section}{\numberline {6}OASIS Cross-Cohort Training and Environment}{6}{}\protected@file@percent }
\@writefile{toc}{\contentsline {section}{\numberline {7}OASIS Paired Wilcoxon / BH-FDR}{6}{}\protected@file@percent }
\@writefile{lot}{\contentsline {table}{\numberline {S6}{\ignorespaces Significant paired Wilcoxon contrasts (BH-FDR, $q<0.05$) for HypEReg-TransMorph vs baselines on 19 OASIS test pairs.}}{7}{}\protected@file@percent }
\newlabel{tab:s5_oasis_wilcoxon}{{S6}{7}}
\@writefile{toc}{\contentsline {section}{\numberline {8}Bootstrap 95\% Confidence Intervals (IXI)}{7}{}\protected@file@percent }
\@writefile{lot}{\contentsline {table}{\numberline {S7}{\ignorespaces Bootstrap 95\% confidence intervals for IXI subject-level metric means (\(B=10{,}000\), sampling with replacement, seed \(=0\), \(n=115\) per model).}}{7}{}\protected@file@percent }
\newlabel{tab:s6_bootstrap_ci}{{S7}{7}}
\@writefile{toc}{\contentsline {section}{\numberline {9}{\color {blue}OASIS-2 Longitudinal Jacobian--nWBV Consistency (Robustness to Aggregation)}}{8}{}\protected@file@percent }
\@writefile{lot}{\contentsline {table}{\numberline {S8}{\ignorespaces {\color {blue}OASIS-2 longitudinal consistency between the brain-mask Jacobian atrophy proxy and native nWBV change, under five complementary formulations. ``rate'' uses mean \(\log \det J_\phi /\)year vs \(\Delta \)nWBV/year; ``total'' uses interval mean \(\log \det J_\phi \) vs \(\Delta \)nWBV. The within-subject row demeans each subject's values (removing between-subject variance; subjects with \(\ge 2\) intervals, \(n=56\) subjects / 129 pairs). CDR\(>0\) restricts to the atrophy subset (105 pairs).}}}{8}{}\protected@file@percent }
\newlabel{tab:s8_oasis2_consistency}{{S8}{8}}
\@writefile{toc}{\contentsline {section}{\numberline {10}{\color {blue}OASIS-2 Clinical Association Tests}}{8}{}\protected@file@percent }
\@writefile{lot}{\contentsline {table}{\numberline {S9}{\ignorespaces {\color {blue}Association between the subject-level Jacobian atrophy proxy and clinical variables on OASIS-2 (linear slopes for continuous covariates; Mann--Whitney for the group contrast). \(q\): Benjamini--Hochberg FDR across the five tests per model.}}}{8}{}\protected@file@percent }
\newlabel{tab:s9_oasis2_clinical}{{S9}{8}}
\@writefile{toc}{\contentsline {section}{\numberline {11}{\color {blue}Inverse-Consistency Error (IXI)}}{9}{}\protected@file@percent }
\@writefile{lot}{\contentsline {table}{\numberline {S10}{\ignorespaces {\color {blue}Inverse-consistency error (ICE, in voxels) of the composed forward--backward warp over the 115 IXI test pairs. Lower is better; this is a topology check beyond counting non-positive Jacobian voxels.}}}{9}{}\protected@file@percent }
\newlabel{tab:s10_ice}{{S10}{9}}
\@writefile{toc}{\contentsline {section}{\numberline {12}{\color {blue}Jacobian Discretization Sensitivity}}{9}{}\protected@file@percent }
\@writefile{lot}{\contentsline {table}{\numberline {S11}{\ignorespaces {\color {blue}Sensitivity of the non-positive Jacobian ratio and SDlogJ to the Jacobian discretization scheme, computed on the same cached IXI displacement fields (\(n=115\) per model). Schemes vary the finite-difference stencil (forward/central), the boundary mask (interior/edge-padded), and the evaluation resolution (full/half).}}}{9}{}\protected@file@percent }
\newlabel{tab:s11_discretization}{{S11}{9}}
\@writefile{toc}{\contentsline {section}{\numberline {13}{\color {blue}Multi-Seed Training Variability (IXI)}}{10}{}\protected@file@percent }
\@writefile{lot}{\contentsline {table}{\numberline {S12}{\ignorespaces {\color {blue}Per-seed and across-seed training variability of TransMorph and HypEReg-TransMorph on the IXI test set. Both models were retrained from scratch under three global seeds \(\{0,1,2\}\) with identical 403/58/115 split, optimizer (Adam\,+\,AMSGrad), 150-epoch schedule, loss weights, and best-validation-Dice checkpoint selection; all six checkpoints were scored with one shared deterministic test pipeline (\(n=115\)). Per-seed rows report test mean\,\(\pm \)\,cross-subject std over 115 subjects; summary rows report mean\,\(\pm \)\,std across the three per-seed test means.}}}{10}{}\protected@file@percent }
\newlabel{tab:s13_multiseed}{{S12}{10}}
\@writefile{toc}{\contentsline {section}{\numberline {14}{\color {blue}Large-Sample Zero-Shot ROI Jacobian Plausibility ($n=393$ OASIS pairs)}}{10}{}\protected@file@percent }
\@writefile{lot}{\contentsline {table}{\numberline {S13}{\ignorespaces {\color {blue}Large-sample IXI\(\rightarrow \)OASIS zero-shot per-ROI Jacobian plausibility on \(n{=}393\) consecutive labeled cross-subject pairs (394 subjects). Both models are IXI-trained checkpoints evaluated without OASIS fine-tuning; they differ only in the HypEReg regularizer. Lower is better for both metrics.}}}{11}{}\protected@file@percent }
\newlabel{tab:s15_oasis_roi_n393}{{S13}{11}}
\@writefile{toc}{\contentsline {section}{\numberline {15}{\color {blue}ADNI-Style ROI Clinical-Pattern Validation (OASIS-2)}}{11}{}\protected@file@percent }
\@writefile{lot}{\contentsline {table}{\numberline {S14}{\ignorespaces {\color {blue}ADNI-style ROI clinical-pattern summaries on OASIS-2. CDR and MMSE columns report Pearson \(r\) between subject-level ROI-integrated Jacobian relative change and the clinical variable; \(\Delta _{\mathrm  {CDR}}\) is the median ROI change in CDR\(>0\) subjects minus CDR\(=0\) subjects. Values are across-seed mean\,\(\pm \)\,std over three IXI-trained zero-shot checkpoints per model family.}}}{11}{}\protected@file@percent }
\newlabel{tab:s14_adni_roi_clinical}{{S14}{11}}
\@writefile{toc}{\contentsline {section}{\numberline {16}{\color {blue}Compact Native nWBV Sanity Summary (OASIS-2)}}{12}{}\protected@file@percent }
\@writefile{lot}{\contentsline {table}{\numberline {S15}{\ignorespaces {\color {blue}Compact subject-level native \(\Delta \)nWBV/year sanity check moved from the main text. Values are across-seed mean\,\(\pm \)\,std over three IXI-trained zero-shot checkpoints per model family. This table is retained as a coarse global check only; the full robustness panel is reported in Table\nobreakspace  {}S8.}}}{12}{}\protected@file@percent }
\newlabel{tab:s15_nwbv_sanity}{{S15}{12}}
\@writefile{toc}{\contentsline {section}{\numberline {17}{\color {blue}Additional FastSurfer Small-Scale Sanity Validation (OASIS-2)}}{12}{}\protected@file@percent }
\@writefile{lot}{\contentsline {table}{\numberline {S16}{\ignorespaces {\color {blue}Independent sanity checks for FastSurfer-derived OASIS-2 longitudinal ROI rates. A fixed-seed random subset (\(n=60\) pairs) is used for small-scale auditing, with full-cohort values (\(n=223\) pairs) shown for consistency.}}}{12}{}\protected@file@percent }
\newlabel{tab:s16_fastsurfer_sanity}{{S16}{12}}
\gdef \@abspage@last{12}
