# Supplementary material for: Hyperelastic Regularization for Near-Diffeomorphic Transformer-Based Brain MRI Registration
Source: J Imaging. 2026 Jun 24;12(7):276. doi: 10.3390/jimaging12070276 (PMC13413009; doi:10.3390/jimaging12070276)
Supplement: Supplementary file 1 [file jimaging-12-00276-s001.zip › supplementary_diff.log]

This is pdfTeX, Version 3.141592653-2.6-1.40.25 (TeX Live 2023) (preloaded format=pdflatex 2024.3.20)  23 JUN 2026 19:07
entering extended mode
 \write18 enabled.
 %&-line parsing enabled.
**supplementary_diff.tex
(./supplementary_diff.tex
LaTeX2e <2022-11-01> patch level 1
L3 programming layer <2023-02-22>
(c:/texlive/2023/texmf-dist/tex/latex/base/article.cls
Document Class: article 2022/07/02 v1.4n Standard LaTeX document class
(c:/texlive/2023/texmf-dist/tex/latex/base/size11.clo
File: size11.clo 2022/07/02 v1.4n Standard LaTeX file (size option)
)
\c@part=\count185
\c@section=\count186
\c@subsection=\count187
\c@subsubsection=\count188
\c@paragraph=\count189
\c@subparagraph=\count190
\c@figure=\count191
\c@table=\count192
\abovecaptionskip=\skip48
\belowcaptionskip=\skip49
\bibindent=\dimen140
)
(c:/texlive/2023/texmf-dist/tex/latex/base/inputenc.sty
Package: inputenc 2021/02/14 v1.3d Input encoding file
\inpenc@prehook=\toks16
\inpenc@posthook=\toks17
)
(c:/texlive/2023/texmf-dist/tex/latex/base/fontenc.sty
Package: fontenc 2021/04/29 v2.0v Standard LaTeX package
)
(c:/texlive/2023/texmf-dist/tex/latex/lm/lmodern.sty
Package: lmodern 2015/05/01 v1.6.1 Latin Modern Fonts
LaTeX Font Info:    Overwriting symbol font `operators' in version `normal'
(Font)                  OT1/cmr/m/n --> OT1/lmr/m/n on input line 22.
LaTeX Font Info:    Overwriting symbol font `letters' in version `normal'
(Font)                  OML/cmm/m/it --> OML/lmm/m/it on input line 23.
LaTeX Font Info:    Overwriting symbol font `symbols' in version `normal'
(Font)                  OMS/cmsy/m/n --> OMS/lmsy/m/n on input line 24.
LaTeX Font Info:    Overwriting symbol font `largesymbols' in version `normal'
(Font)                  OMX/cmex/m/n --> OMX/lmex/m/n on input line 25.
LaTeX Font Info:    Overwriting symbol font `operators' in version `bold'
(Font)                  OT1/cmr/bx/n --> OT1/lmr/bx/n on input line 26.
LaTeX Font Info:    Overwriting symbol font `letters' in version `bold'
(Font)                  OML/cmm/b/it --> OML/lmm/b/it on input line 27.
LaTeX Font Info:    Overwriting symbol font `symbols' in version `bold'
(Font)                  OMS/cmsy/b/n --> OMS/lmsy/b/n on input line 28.
LaTeX Font Info:    Overwriting symbol font `largesymbols' in version `bold'
(Font)                  OMX/cmex/m/n --> OMX/lmex/m/n on input line 29.
LaTeX Font Info:    Overwriting math alphabet `\mathbf' in version `normal'
(Font)                  OT1/cmr/bx/n --> OT1/lmr/bx/n on input line 31.
LaTeX Font Info:    Overwriting math alphabet `\mathsf' in version `normal'
(Font)                  OT1/cmss/m/n --> OT1/lmss/m/n on input line 32.
LaTeX Font Info:    Overwriting math alphabet `\mathit' in version `normal'
(Font)                  OT1/cmr/m/it --> OT1/lmr/m/it on input line 33.
LaTeX Font Info:    Overwriting math alphabet `\mathtt' in version `normal'
(Font)                  OT1/cmtt/m/n --> OT1/lmtt/m/n on input line 34.
LaTeX Font Info:    Overwriting math alphabet `\mathbf' in version `bold'
(Font)                  OT1/cmr/bx/n --> OT1/lmr/bx/n on input line 35.
LaTeX Font Info:    Overwriting math alphabet `\mathsf' in version `bold'
(Font)                  OT1/cmss/bx/n --> OT1/lmss/bx/n on input line 36.
LaTeX Font Info:    Overwriting math alphabet `\mathit' in version `bold'
(Font)                  OT1/cmr/bx/it --> OT1/lmr/bx/it on input line 37.
LaTeX Font Info:    Overwriting math alphabet `\mathtt' in version `bold'
(Font)                  OT1/cmtt/m/n --> OT1/lmtt/m/n on input line 38.
)
(c:/texlive/2023/texmf-dist/tex/latex/amsmath/amsmath.sty
Package: amsmath 2022/04/08 v2.17n AMS math features
\@mathmargin=\skip50

For additional information on amsmath, use the `?' option.
(c:/texlive/2023/texmf-dist/tex/latex/amsmath/amstext.sty
Package: amstext 2021/08/26 v2.01 AMS text

(c:/texlive/2023/texmf-dist/tex/latex/amsmath/amsgen.sty
File: amsgen.sty 1999/11/30 v2.0 generic functions
\@emptytoks=\toks18
\ex@=\dimen141
))
(c:/texlive/2023/texmf-dist/tex/latex/amsmath/amsbsy.sty
Package: amsbsy 1999/11/29 v1.2d Bold Symbols
\pmbraise@=\dimen142
)
(c:/texlive/2023/texmf-dist/tex/latex/amsmath/amsopn.sty
Package: amsopn 2022/04/08 v2.04 operator names
)
\inf@bad=\count193
LaTeX Info: Redefining \frac on input line 234.
\uproot@=\count194
\leftroot@=\count195
LaTeX Info: Redefining \overline on input line 399.
LaTeX Info: Redefining \colon on input line 410.
\classnum@=\count196
\DOTSCASE@=\count197
LaTeX Info: Redefining \ldots on input line 496.
LaTeX Info: Redefining \dots on input line 499.
LaTeX Info: Redefining \cdots on input line 620.
\Mathstrutbox@=\box51
\strutbox@=\box52
LaTeX Info: Redefining \big on input line 722.
LaTeX Info: Redefining \Big on input line 723.
LaTeX Info: Redefining \bigg on input line 724.
LaTeX Info: Redefining \Bigg on input line 725.
\big@size=\dimen143
LaTeX Font Info:    Redeclaring font encoding OML on input line 743.
LaTeX Font Info:    Redeclaring font encoding OMS on input line 744.
\macc@depth=\count198
LaTeX Info: Redefining \bmod on input line 905.
LaTeX Info: Redefining \pmod on input line 910.
LaTeX Info: Redefining \smash on input line 940.
LaTeX Info: Redefining \relbar on input line 970.
LaTeX Info: Redefining \Relbar on input line 971.
\c@MaxMatrixCols=\count199
\dotsspace@=\muskip16
\c@parentequation=\count266
\dspbrk@lvl=\count267
\tag@help=\toks19
\row@=\count268
\column@=\count269
\maxfields@=\count270
\andhelp@=\toks20
\eqnshift@=\dimen144
\alignsep@=\dimen145
\tagshift@=\dimen146
\tagwidth@=\dimen147
\totwidth@=\dimen148
\lineht@=\dimen149
\@envbody=\toks21
\multlinegap=\skip51
\multlinetaggap=\skip52
\mathdisplay@stack=\toks22
LaTeX Info: Redefining \[ on input line 2953.
LaTeX Info: Redefining \] on input line 2954.
)
(c:/texlive/2023/texmf-dist/tex/latex/amsfonts/amssymb.sty
Package: amssymb 2013/01/14 v3.01 AMS font symbols

(c:/texlive/2023/texmf-dist/tex/latex/amsfonts/amsfonts.sty
Package: amsfonts 2013/01/14 v3.01 Basic AMSFonts support
\symAMSa=\mathgroup4
\symAMSb=\mathgroup5
LaTeX Font Info:    Redeclaring math symbol \hbar on input line 98.
LaTeX Font Info:    Overwriting math alphabet `\mathfrak' in version `bold'
(Font)                  U/euf/m/n --> U/euf/b/n on input line 106.
))
(c:/texlive/2023/texmf-dist/tex/latex/graphics/graphicx.sty
Package: graphicx 2021/09/16 v1.2d Enhanced LaTeX Graphics (DPC,SPQR)

(c:/texlive/2023/texmf-dist/tex/latex/graphics/keyval.sty
Package: keyval 2022/05/29 v1.15 key=value parser (DPC)
\KV@toks@=\toks23
)
(c:/texlive/2023/texmf-dist/tex/latex/graphics/graphics.sty
Package: graphics 2022/03/10 v1.4e Standard LaTeX Graphics (DPC,SPQR)

(c:/texlive/2023/texmf-dist/tex/latex/graphics/trig.sty
Package: trig 2021/08/11 v1.11 sin cos tan (DPC)
)
(c:/texlive/2023/texmf-dist/tex/latex/graphics-cfg/graphics.cfg
File: graphics.cfg 2016/06/04 v1.11 sample graphics configuration
)
Package graphics Info: Driver file: pdftex.def on input line 107.

(c:/texlive/2023/texmf-dist/tex/latex/graphics-def/pdftex.def
File: pdftex.def 2022/09/22 v1.2b Graphics/color driver for pdftex
))
\Gin@req@height=\dimen150
\Gin@req@width=\dimen151
)
(c:/texlive/2023/texmf-dist/tex/latex/booktabs/booktabs.sty
Package: booktabs 2020/01/12 v1.61803398 Publication quality tables
\heavyrulewidth=\dimen152
\lightrulewidth=\dimen153
\cmidrulewidth=\dimen154
\belowrulesep=\dimen155
\belowbottomsep=\dimen156
\aboverulesep=\dimen157
\abovetopsep=\dimen158
\cmidrulesep=\dimen159
\cmidrulekern=\dimen160
\defaultaddspace=\dimen161
\@cmidla=\count271
\@cmidlb=\count272
\@aboverulesep=\dimen162
\@belowrulesep=\dimen163
\@thisruleclass=\count273
\@lastruleclass=\count274
\@thisrulewidth=\dimen164
)
(c:/texlive/2023/texmf-dist/tex/latex/tools/tabularx.sty
Package: tabularx 2020/01/15 v2.11c `tabularx' package (DPC)

(c:/texlive/2023/texmf-dist/tex/latex/tools/array.sty
Package: array 2022/09/04 v2.5g Tabular extension package (FMi)
\col@sep=\dimen165
\ar@mcellbox=\box53
\extrarowheight=\dimen166
\NC@list=\toks24
\extratabsurround=\skip53
\backup@length=\skip54
\ar@cellbox=\box54
)
\TX@col@width=\dimen167
\TX@old@table=\dimen168
\TX@old@col=\dimen169
\TX@target=\dimen170
\TX@delta=\dimen171
\TX@cols=\count275
\TX@ftn=\toks25
)
(c:/texlive/2023/texmf-dist/tex/latex/multirow/multirow.sty
Package: multirow 2021/03/15 v2.8 Span multiple rows of a table
\multirow@colwidth=\skip55
\multirow@cntb=\count276
\multirow@dima=\skip56
\bigstrutjot=\dimen172
)
(c:/texlive/2023/texmf-dist/tex/latex/float/float.sty
Package: float 2001/11/08 v1.3d Float enhancements (AL)
\c@float@type=\count277
\float@exts=\toks26
\float@box=\box55
\@float@everytoks=\toks27
\@floatcapt=\box56
)
(c:/texlive/2023/texmf-dist/tex/latex/geometry/geometry.sty
Package: geometry 2020/01/02 v5.9 Page Geometry

(c:/texlive/2023/texmf-dist/tex/generic/iftex/ifvtex.sty
Package: ifvtex 2019/10/25 v1.7 ifvtex legacy package. Use iftex instead.

(c:/texlive/2023/texmf-dist/tex/generic/iftex/iftex.sty
Package: iftex 2022/02/03 v1.0f TeX engine tests
))
\Gm@cnth=\count278
\Gm@cntv=\count279
\c@Gm@tempcnt=\count280
\Gm@bindingoffset=\dimen173
\Gm@wd@mp=\dimen174
\Gm@odd@mp=\dimen175
\Gm@even@mp=\dimen176
\Gm@layoutwidth=\dimen177
\Gm@layoutheight=\dimen178
\Gm@layouthoffset=\dimen179
\Gm@layoutvoffset=\dimen180
\Gm@dimlist=\toks28
)
(c:/texlive/2023/texmf-dist/tex/latex/xurl/xurl.sty
Package: xurl 2022/01/09 v 0.10 modify URL breaks

(c:/texlive/2023/texmf-dist/tex/latex/url/url.sty
\Urlmuskip=\muskip17
Package: url 2013/09/16  ver 3.4  Verb mode for urls, etc.
))
(c:/texlive/2023/texmf-dist/tex/generic/ulem/ulem.sty
\UL@box=\box57
\UL@hyphenbox=\box58
\UL@skip=\skip57
\UL@hook=\toks29
\UL@height=\dimen181
\UL@pe=\count281
\UL@pixel=\dimen182
\ULC@box=\box59
Package: ulem 2019/11/18
\ULdepth=\dimen183
)
(c:/texlive/2023/texmf-dist/tex/latex/graphics/color.sty
Package: color 2022/01/06 v1.3d Standard LaTeX Color (DPC)

(c:/texlive/2023/texmf-dist/tex/latex/graphics-cfg/color.cfg
File: color.cfg 2016/01/02 v1.6 sample color configuration
)
Package color Info: Driver file: pdftex.def on input line 149.

(c:/texlive/2023/texmf-dist/tex/latex/graphics/mathcolor.ltx))
(c:/texlive/2023/texmf-dist/tex/latex/oberdiek/settobox.sty
Package: settobox 2016/05/16 v1.5 Assign box dimensions to length registers (HO
)
)
(c:/texlive/2023/texmf-dist/tex/latex/letltxmacro/letltxmacro.sty
Package: letltxmacro 2019/12/03 v1.6 Let assignment for LaTeX macros (HO)
)
\DIFdelgraphicsbox=\box60
\DIFdelgraphicswidth=\skip58
\DIFdelgraphicsheight=\skip59
LaTeX Info: Redefining \DIFaddbegin on input line 73.
LaTeX Info: Redefining \DIFaddend on input line 74.
LaTeX Info: Redefining \DIFdelbegin on input line 75.
LaTeX Info: Redefining \DIFdelend on input line 76.
LaTeX Info: Redefining \DIFaddbeginFL on input line 81.
LaTeX Info: Redefining \DIFaddendFL on input line 82.
LaTeX Info: Redefining \DIFdelbeginFL on input line 83.
LaTeX Info: Redefining \DIFdelendFL on input line 84.

(c:/texlive/2023/texmf-dist/tex/latex/listings/listings.sty
\lst@mode=\count282
\lst@gtempboxa=\box61
\lst@token=\toks30
\lst@length=\count283
\lst@currlwidth=\dimen184
\lst@column=\count284
\lst@pos=\count285
\lst@lostspace=\dimen185
\lst@width=\dimen186
\lst@newlines=\count286
\lst@lineno=\count287
\lst@maxwidth=\dimen187

(c:/texlive/2023/texmf-dist/tex/latex/listings/lstmisc.sty
File: lstmisc.sty 2023/02/27 1.9 (Carsten Heinz)
\c@lstnumber=\count288
\lst@skipnumbers=\count289
\lst@framebox=\box62
)
(c:/texlive/2023/texmf-dist/tex/latex/listings/listings.cfg
File: listings.cfg 2023/02/27 1.9 listings configuration
))
Package: listings 2023/02/27 1.9 (Carsten Heinz)
LaTeX Font Info:    Trying to load font information for T1+lmr on input line 11
8.

(c:/texlive/2023/texmf-dist/tex/latex/lm/t1lmr.fd
File: t1lmr.fd 2015/05/01 v1.6.1 Font defs for Latin Modern
)
(c:/texlive/2023/texmf-dist/tex/latex/l3backend/l3backend-pdftex.def
File: l3backend-pdftex.def 2023-01-16 L3 backend support: PDF output (pdfTeX)
\l__color_backend_stack_int=\count290
\l__pdf_internal_box=\box63
)
(./supplementary_diff.aux)
\openout1 = `supplementary_diff.aux'.

LaTeX Font Info:    Checking defaults for OML/cmm/m/it on input line 118.
LaTeX Font Info:    ... okay on input line 118.
LaTeX Font Info:    Checking defaults for OMS/cmsy/m/n on input line 118.
LaTeX Font Info:    ... okay on input line 118.
LaTeX Font Info:    Checking defaults for OT1/cmr/m/n on input line 118.
LaTeX Font Info:    ... okay on input line 118.
LaTeX Font Info:    Checking defaults for T1/cmr/m/n on input line 118.
LaTeX Font Info:    ... okay on input line 118.
LaTeX Font Info:    Checking defaults for TS1/cmr/m/n on input line 118.
LaTeX Font Info:    ... okay on input line 118.
LaTeX Font Info:    Checking defaults for OMX/cmex/m/n on input line 118.
LaTeX Font Info:    ... okay on input line 118.
LaTeX Font Info:    Checking defaults for U/cmr/m/n on input line 118.
LaTeX Font Info:    ... okay on input line 118.

(c:/texlive/2023/texmf-dist/tex/context/base/mkii/supp-pdf.mkii
[Loading MPS to PDF converter (version 2006.09.02).]
\scratchcounter=\count291
\scratchdimen=\dimen188
\scratchbox=\box64
\nofMPsegments=\count292
\nofMParguments=\count293
\everyMPshowfont=\toks31
\MPscratchCnt=\count294
\MPscratchDim=\dimen189
\MPnumerator=\count295
\makeMPintoPDFobject=\count296
\everyMPtoPDFconversion=\toks32
) (c:/texlive/2023/texmf-dist/tex/latex/epstopdf-pkg/epstopdf-base.sty
Package: epstopdf-base 2020-01-24 v2.11 Base part for package epstopdf
Package epstopdf-base Info: Redefining graphics rule for `.eps' on input line 4
85.

(c:/texlive/2023/texmf-dist/tex/latex/latexconfig/epstopdf-sys.cfg
File: epstopdf-sys.cfg 2010/07/13 v1.3 Configuration of (r)epstopdf for TeX Liv
e
))
*geometry* driver: auto-detecting
*geometry* detected driver: pdftex
*geometry* verbose mode - [ preamble ] result:
* driver: pdftex
* paper: a4paper
* layout: <same size as paper>
* layoutoffset:(h,v)=(0.0pt,0.0pt)
* modes: 
* h-part:(L,W,R)=(72.26999pt, 452.9679pt, 72.26999pt)
* v-part:(T,H,B)=(72.26999pt, 700.50687pt, 72.26999pt)
* \paperwidth=597.50787pt
* \paperheight=845.04684pt
* \textwidth=452.9679pt
* \textheight=700.50687pt
* \oddsidemargin=0.0pt
* \evensidemargin=0.0pt
* \topmargin=-37.0pt
* \headheight=12.0pt
* \headsep=25.0pt
* \topskip=11.0pt
* \footskip=30.0pt
* \marginparwidth=50.0pt
* \marginparsep=10.0pt
* \columnsep=10.0pt
* \skip\footins=10.0pt plus 4.0pt minus 2.0pt
* \hoffset=0.0pt
* \voffset=0.0pt
* \mag=1000
* \@twocolumnfalse
* \@twosidefalse
* \@mparswitchfalse
* \@reversemarginfalse
* (1in=72.27pt=25.4mm, 1cm=28.453pt)

\c@lstlisting=\count297
LaTeX Font Info:    Trying to load font information for OT1+lmr on input line 1
19.
(c:/texlive/2023/texmf-dist/tex/latex/lm/ot1lmr.fd
File: ot1lmr.fd 2015/05/01 v1.6.1 Font defs for Latin Modern
)
LaTeX Font Info:    Trying to load font information for OML+lmm on input line 1
19.

(c:/texlive/2023/texmf-dist/tex/latex/lm/omllmm.fd
File: omllmm.fd 2015/05/01 v1.6.1 Font defs for Latin Modern
)
LaTeX Font Info:    Trying to load font information for OMS+lmsy on input line 
119.

(c:/texlive/2023/texmf-dist/tex/latex/lm/omslmsy.fd
File: omslmsy.fd 2015/05/01 v1.6.1 Font defs for Latin Modern
)
LaTeX Font Info:    Trying to load font information for OMX+lmex on input line 
119.

(c:/texlive/2023/texmf-dist/tex/latex/lm/omxlmex.fd
File: omxlmex.fd 2015/05/01 v1.6.1 Font defs for Latin Modern
)
LaTeX Font Info:    External font `lmex10' loaded for size
(Font)              <12> on input line 119.
LaTeX Font Info:    External font `lmex10' loaded for size
(Font)              <8> on input line 119.
LaTeX Font Info:    External font `lmex10' loaded for size
(Font)              <6> on input line 119.
LaTeX Font Info:    Trying to load font information for U+msa on input line 119
.

(c:/texlive/2023/texmf-dist/tex/latex/amsfonts/umsa.fd
File: umsa.fd 2013/01/14 v3.01 AMS symbols A
)
LaTeX Font Info:    Trying to load font information for U+msb on input line 119
.

(c:/texlive/2023/texmf-dist/tex/latex/amsfonts/umsb.fd
File: umsb.fd 2013/01/14 v3.01 AMS symbols B
)
LaTeX Font Info:    External font `lmex10' loaded for size
(Font)              <10.95> on input line 121.
 [1

{c:/texlive/2023/texmf-var/fonts/map/pdftex/updmap/pdftex.map}{c:/texlive/2023/
texmf-dist/fonts/enc/dvips/lm/lm-ec.enc}{c:/texlive/2023/texmf-dist/fonts/enc/d
vips/lm/lm-mathit.enc}{c:/texlive/2023/texmf-dist/fonts/enc/dvips/lm/lm-rm.enc}
{c:/texlive/2023/texmf-dist/fonts/enc/dvips/lm/lm-mathsy.enc}{c:/texlive/2023/t
exmf-dist/fonts/enc/dvips/lm/lm-mathex.enc}]
<figures/fig5_metrics.png, id=18, 2710.125pt x 1806.75pt>
File: figures/fig5_metrics.png Graphic file (type png)
<use figures/fig5_metrics.png>
Package pdftex.def Info: figures/fig5_metrics.png  used on input line 186.
(pdftex.def)             Requested size: 448.4407pt x 298.95552pt.
 [2]
<figures/fig2_qualitative.png, id=24, 3613.5pt x 2032.59375pt>
File: figures/fig2_qualitative.png Graphic file (type png)
<use figures/fig2_qualitative.png>
Package pdftex.def Info: figures/fig2_qualitative.png  used on input line 194.
(pdftex.def)             Requested size: 448.4407pt x 252.24371pt.
 [3 <./figures/fig5_metrics.png (PNG copy)>]
LaTeX Font Info:    External font `lmex10' loaded for size
(Font)              <9> on input line 220.

[4 <./figures/fig2_qualitative.png (PNG copy)>] [5]
LaTeX Font Info:    Trying to load font information for T1+lmtt on input line 3
18.

(c:/texlive/2023/texmf-dist/tex/latex/lm/t1lmtt.fd
File: t1lmtt.fd 2015/05/01 v1.6.1 Font defs for Latin Modern
) [6] [7] [8] [9]
LaTeX Font Info:    External font `lmex10' loaded for size
(Font)              <14.4> on input line 513.
LaTeX Font Info:    External font `lmex10' loaded for size
(Font)              <10> on input line 513.
LaTeX Font Info:    External font `lmex10' loaded for size
(Font)              <7> on input line 513.
 [10]
[11] [12] (./supplementary_diff.aux) ) 
Here is how much of TeX's memory you used:
 5789 strings out of 476025
 87218 string characters out of 5794015
 1890382 words of memory out of 5000000
 26102 multiletter control sequences out of 15000+600000
 612642 words of font info for 107 fonts, out of 8000000 for 9000
 1141 hyphenation exceptions out of 8191
 57i,17n,62p,1624b,340s stack positions out of 10000i,1000n,20000p,200000b,200000s
<c:/texlive/2023/texmf-dist/fonts/type1/p
ublic/lm/lmbsy10.pfb><c:/texlive/2023/texmf-dist/fonts/type1/public/lm/lmbsy7.p
fb><c:/texlive/2023/texmf-dist/fonts/type1/public/lm/lmbx10.pfb><c:/texlive/202
3/texmf-dist/fonts/type1/public/lm/lmbx12.pfb><c:/texlive/2023/texmf-dist/fonts
/type1/public/lm/lmbx6.pfb><c:/texlive/2023/texmf-dist/fonts/type1/public/lm/lm
bx8.pfb><c:/texlive/2023/texmf-dist/fonts/type1/public/lm/lmbx9.pfb><c:/texlive
/2023/texmf-dist/fonts/type1/public/lm/lmex10.pfb><c:/texlive/2023/texmf-dist/f
onts/type1/public/lm/lmmi10.pfb><c:/texlive/2023/texmf-dist/fonts/type1/public/
lm/lmmi12.pfb><c:/texlive/2023/texmf-dist/fonts/type1/public/lm/lmmi6.pfb><c:/t
exlive/2023/texmf-dist/fonts/type1/public/lm/lmmi8.pfb><c:/texlive/2023/texmf-d
ist/fonts/type1/public/lm/lmmi9.pfb><c:/texlive/2023/texmf-dist/fonts/type1/pub
lic/lm/lmmib10.pfb><c:/texlive/2023/texmf-dist/fonts/type1/public/lm/lmmib5.pfb
><c:/texlive/2023/texmf-dist/fonts/type1/public/lm/lmmib7.pfb><c:/texlive/2023/
texmf-dist/fonts/type1/public/lm/lmr10.pfb><c:/texlive/2023/texmf-dist/fonts/ty
pe1/public/lm/lmr12.pfb><c:/texlive/2023/texmf-dist/fonts/type1/public/lm/lmr17
.pfb><c:/texlive/2023/texmf-dist/fonts/type1/public/lm/lmr5.pfb><c:/texlive/202
3/texmf-dist/fonts/type1/public/lm/lmr6.pfb><c:/texlive/2023/texmf-dist/fonts/t
ype1/public/lm/lmr8.pfb><c:/texlive/2023/texmf-dist/fonts/type1/public/lm/lmr9.
pfb><c:/texlive/2023/texmf-dist/fonts/type1/public/lm/lmri10.pfb><c:/texlive/20
23/texmf-dist/fonts/type1/public/lm/lmri8.pfb><c:/texlive/2023/texmf-dist/fonts
/type1/public/lm/lmri9.pfb><c:/texlive/2023/texmf-dist/fonts/type1/public/lm/lm
sy10.pfb><c:/texlive/2023/texmf-dist/fonts/type1/public/lm/lmsy5.pfb><c:/texliv
e/2023/texmf-dist/fonts/type1/public/lm/lmsy6.pfb><c:/texlive/2023/texmf-dist/f
onts/type1/public/lm/lmsy8.pfb><c:/texlive/2023/texmf-dist/fonts/type1/public/l
m/lmsy9.pfb><c:/texlive/2023/texmf-dist/fonts/type1/public/lm/lmtt9.pfb>
Output written on supplementary_diff.pdf (12 pages, 2889368 bytes).
PDF statistics:
 229 PDF objects out of 1000 (max. 8388607)
 141 compressed objects within 2 object streams
 0 named destinations out of 1000 (max. 500000)
 11 words of extra memory for PDF output out of 10000 (max. 10000000)
