# Supplementary material for: Hyperelastic Regularization for Near-Diffeomorphic Transformer-Based Brain MRI Registration
Source: J Imaging. 2026 Jun 24;12(7):276. doi: 10.3390/jimaging12070276 (PMC13413009; doi:10.3390/jimaging12070276)
Supplement: Supplementary file 1 [file jimaging-12-00276-s001.zip › supplementary_diff.tex]

\documentclass[11pt,a4paper]{article}
%DIF LATEXDIFF DIFFERENCE FILE

\usepackage[utf8]{inputenc}
\usepackage[T1]{fontenc}
\usepackage{lmodern}
\usepackage{amsmath,amssymb}
\usepackage{graphicx}
\usepackage{booktabs}
\usepackage{tabularx}
\usepackage{multirow}
\usepackage{float}
\usepackage[margin=1in]{geometry}
\usepackage{xurl}

\graphicspath{{figures/}}

\renewcommand{\thetable}{S\arabic{table}}
\renewcommand{\thefigure}{S\arabic{figure}}

\title{Supplementary Materials\\Hyperelastic Regularization for Near-Diffeomorphic Transformer-Based Brain MRI Registration}
\author{}
\date{}
%DIF PREAMBLE EXTENSION ADDED BY LATEXDIFF
%DIF UNDERLINE PREAMBLE %DIF PREAMBLE
\RequirePackage[normalem]{ulem} %DIF PREAMBLE
\RequirePackage{color}\definecolor{RED}{rgb}{1,0,0}\definecolor{BLUE}{rgb}{0,0,1} %DIF PREAMBLE
\providecommand{\DIFadd}[1]{{\protect\color{blue}#1}} %DIF PREAMBLE
\providecommand{\DIFdel}[1]{{\protect\color{red}\sout{#1}}} %DIF PREAMBLE
%DIF SAFE PREAMBLE %DIF PREAMBLE
\providecommand{\DIFaddbegin}{} %DIF PREAMBLE
\providecommand{\DIFaddend}{} %DIF PREAMBLE
\providecommand{\DIFdelbegin}{} %DIF PREAMBLE
\providecommand{\DIFdelend}{} %DIF PREAMBLE
\providecommand{\DIFmodbegin}{} %DIF PREAMBLE
\providecommand{\DIFmodend}{} %DIF PREAMBLE
%DIF FLOATSAFE PREAMBLE %DIF PREAMBLE
\providecommand{\DIFaddFL}[1]{{\protect\color{blue}#1}} %DIF PREAMBLE
\providecommand{\DIFdelFL}[1]{\DIFdel{#1}} %DIF PREAMBLE
\providecommand{\DIFaddbeginFL}{} %DIF PREAMBLE
\providecommand{\DIFaddendFL}{} %DIF PREAMBLE
\providecommand{\DIFdelbeginFL}{} %DIF PREAMBLE
\providecommand{\DIFdelendFL}{} %DIF PREAMBLE
\providecommand{\DIFscaledelfig}{0.5}
%DIF HIGHLIGHTGRAPHICS PREAMBLE %DIF PREAMBLE
\RequirePackage{settobox} %DIF PREAMBLE
\RequirePackage{letltxmacro} %DIF PREAMBLE
\newsavebox{\DIFdelgraphicsbox} %DIF PREAMBLE
\newlength{\DIFdelgraphicswidth} %DIF PREAMBLE
\newlength{\DIFdelgraphicsheight} %DIF PREAMBLE
% store original definition of \includegraphics %DIF PREAMBLE
\LetLtxMacro{\DIFOincludegraphics}{\includegraphics} %DIF PREAMBLE
\providecommand{\DIFaddincludegraphics}[2][]{{\color{blue}\fbox{\DIFOincludegraphics[#1]{#2}}}} %DIF PREAMBLE
\providecommand{\DIFdelincludegraphics}[2][]{% %DIF PREAMBLE
\sbox{\DIFdelgraphicsbox}{\DIFOincludegraphics[#1]{#2}}% %DIF PREAMBLE
\settoboxwidth{\DIFdelgraphicswidth}{\DIFdelgraphicsbox} %DIF PREAMBLE
\settoboxtotalheight{\DIFdelgraphicsheight}{\DIFdelgraphicsbox} %DIF PREAMBLE
\scalebox{\DIFscaledelfig}{% %DIF PREAMBLE
\parbox[b]{\DIFdelgraphicswidth}{\usebox{\DIFdelgraphicsbox}\\[-\baselineskip] \rule{\DIFdelgraphicswidth}{0em}}\llap{\resizebox{\DIFdelgraphicswidth}{\DIFdelgraphicsheight}{% %DIF PREAMBLE
\setlength{\unitlength}{\DIFdelgraphicswidth}% %DIF PREAMBLE
\begin{picture}(1,1)% %DIF PREAMBLE
\thicklines\linethickness{2pt} %DIF PREAMBLE
{\color[rgb]{1,0,0}\put(0,0){\framebox(1,1){}}}% %DIF PREAMBLE
{\color[rgb]{1,0,0}\put(0,0){\line( 1,1){1}}}% %DIF PREAMBLE
{\color[rgb]{1,0,0}\put(0,1){\line(1,-1){1}}}% %DIF PREAMBLE
\end{picture}% %DIF PREAMBLE
}\hspace*{3pt}}} %DIF PREAMBLE
} %DIF PREAMBLE
\LetLtxMacro{\DIFOaddbegin}{\DIFaddbegin} %DIF PREAMBLE
\LetLtxMacro{\DIFOaddend}{\DIFaddend} %DIF PREAMBLE
\LetLtxMacro{\DIFOdelbegin}{\DIFdelbegin} %DIF PREAMBLE
\LetLtxMacro{\DIFOdelend}{\DIFdelend} %DIF PREAMBLE
\DeclareRobustCommand{\DIFaddbegin}{\DIFOaddbegin \let\includegraphics\DIFaddincludegraphics} %DIF PREAMBLE
\DeclareRobustCommand{\DIFaddend}{\DIFOaddend \let\includegraphics\DIFOincludegraphics} %DIF PREAMBLE
\DeclareRobustCommand{\DIFdelbegin}{\DIFOdelbegin \let\includegraphics\DIFdelincludegraphics} %DIF PREAMBLE
\DeclareRobustCommand{\DIFdelend}{\DIFOaddend \let\includegraphics\DIFOincludegraphics} %DIF PREAMBLE
\LetLtxMacro{\DIFOaddbeginFL}{\DIFaddbeginFL} %DIF PREAMBLE
\LetLtxMacro{\DIFOaddendFL}{\DIFaddendFL} %DIF PREAMBLE
\LetLtxMacro{\DIFOdelbeginFL}{\DIFdelbeginFL} %DIF PREAMBLE
\LetLtxMacro{\DIFOdelendFL}{\DIFdelendFL} %DIF PREAMBLE
\DeclareRobustCommand{\DIFaddbeginFL}{\DIFOaddbeginFL \let\includegraphics\DIFaddincludegraphics} %DIF PREAMBLE
\DeclareRobustCommand{\DIFaddendFL}{\DIFOaddendFL \let\includegraphics\DIFOincludegraphics} %DIF PREAMBLE
\DeclareRobustCommand{\DIFdelbeginFL}{\DIFOdelbeginFL \let\includegraphics\DIFdelincludegraphics} %DIF PREAMBLE
\DeclareRobustCommand{\DIFdelendFL}{\DIFOaddendFL \let\includegraphics\DIFOincludegraphics} %DIF PREAMBLE
%DIF AMSMATHULEM PREAMBLE %DIF PREAMBLE
\makeatletter %DIF PREAMBLE
\let\sout@orig\sout %DIF PREAMBLE
\renewcommand{\sout}[1]{\ifmmode\text{\sout@orig{\ensuremath{#1}}}\else\sout@orig{#1}\fi} %DIF PREAMBLE
\makeatother %DIF PREAMBLE
%DIF COLORLISTINGS PREAMBLE %DIF PREAMBLE
\RequirePackage{listings} %DIF PREAMBLE
\RequirePackage{color} %DIF PREAMBLE
\lstdefinelanguage{DIFcode}{ %DIF PREAMBLE
%DIF DIFCODE_UNDERLINE %DIF PREAMBLE
  moredelim=[il][\color{red}\sout]{\%DIF\ <\ }, %DIF PREAMBLE
  moredelim=[il][\color{blue}\uwave]{\%DIF\ >\ } %DIF PREAMBLE
} %DIF PREAMBLE
\lstdefinestyle{DIFverbatimstyle}{ %DIF PREAMBLE
	language=DIFcode, %DIF PREAMBLE
	basicstyle=\ttfamily, %DIF PREAMBLE
	columns=fullflexible, %DIF PREAMBLE
	keepspaces=true %DIF PREAMBLE
} %DIF PREAMBLE
\lstnewenvironment{DIFverbatim}[1][]{\lstset{style=DIFverbatimstyle}}{} %DIF PREAMBLE
\lstnewenvironment{DIFverbatim*}[1][]{\lstset{style=DIFverbatimstyle,showspaces=true}}{} %DIF PREAMBLE
\lstset{extendedchars=\true,inputencoding=utf8}

%DIF END PREAMBLE EXTENSION ADDED BY LATEXDIFF

% Keep the supplementary diff readable inside the text frame. Color-only
% additions avoid long underlined boxes in dense tables and paragraphs.
\emergencystretch=4em
\tolerance=3000
\hbadness=10000
\hfuzz=2pt
\AtBeginDocument{\sloppy\Urlmuskip=0mu plus 2mu}

\begin{document}
\maketitle

\noindent This document accompanies the manuscript \emph{Hyperelastic Regularization for Near-Diffeomorphic Transformer-Based Brain MRI Registration}. Contents include training hyperparameters and evaluation notes, IXI baseline checkpoint summary (Table~S1), auxiliary IXI deformation/surface metrics omitted from the main comparison table (Table~S2), paired inferential exports on IXI (Tables~S3--S4 under \emph{Inferential Statistics}), grouped-VOI mapping (Table~S5), Figure~S1 (descriptive IXI bar-chart overview), Figure~S2 (qualitative registration comparison across three orthogonal views), OASIS training notes, OASIS-retrained contrasts versus selected baselines (Table~S6), bootstrap 95\% confidence intervals on IXI means (Table~S7)\DIFaddbegin \DIFadd{, OASIS-2 longitudinal Jacobian--nWBV consistency (Table~S8), OASIS-2 clinical association tests (Table~S9), inverse-consistency error on IXI (Table~S10), Jacobian discretization sensitivity (Table~S11), multi-seed training variability on IXI (Table~S12), large-sample (\(n{=}393\)) IXI\(\to\)OASIS zero-shot per-ROI Jacobian plausibility (Table~S13), ADNI-style OASIS-2 ROI clinical-pattern summaries (Table~S14), compact nWBV sanity summary (Table~S15), and FastSurfer small-scale sanity validation (Table~S16)}\DIFaddend .

\section{Supplementary Experimental Details}
\subsection{Model and Environment Configuration}
The following settings are sufficient to reproduce HypEReg-TransMorph training on the IXI atlas-to-subject protocol with the public TransMorph-style backbone.

\paragraph{Software.}
Python~3.12.x; PyTorch (CUDA build matched to the GPU). Classical baselines and distance transforms use antspyx and SimpleITK as in the main evaluation. The reported experiments used PyTorch~2.12 (CUDA~12.8) on one NVIDIA RTX PRO~6000 (97\,GiB VRAM); other CUDA-capable GPUs are suitable (reduce batch size if memory-limited).

\paragraph{Data protocol.}
Preprocessed IXI T1 volumes in template space, spatial size \(160\times192\times224\), with the standard \(403/58/115\) train/validation/test split and a single fixed atlas. Training batch size~2; validation batch size~1. Training augmentations: independent random flips along each spatial axis with probability~0.5; cast image pairs to float32. Validation: FreeSurfer-compatible label relabeling to the 46-label index set used in this study, then float32 images and int16 labels.

\paragraph{Optimization.}
Adam with AMSGrad, learning rate \(10^{-4}\), weight decay~0, and PyTorch defaults \((\beta_1,\beta_2,\epsilon)=(0.9,0.999,10^{-8})\). Train for 500 epochs with bidirectional updates (\(x\rightarrow y\) and \(y\rightarrow x\)): one forward--backward--optimizer step per direction per mini-batch. Learning-rate decay each iteration:
\[
\mathrm{lr}(e)=\mathrm{lr}_0\left(1-\frac{e}{500}\right)^{0.9}.
\]
Retain the checkpoint with the best validation grouped Dice. As in the upstream TransMorph reference script, a single global random seed is not pinned; the released weights define the reference run (see main-text limitations on multi-seed retraining).

\paragraph{Loss.}
Total loss per direction (unit weights on all three terms):
\[
\mathcal{L}_{\mathrm{total}}
=
\mathcal{L}_{\mathrm{sim}}
+
\mathcal{L}_{\mathrm{grad}}
+
\mathcal{L}_{\mathrm{HypEReg}}.
\]
Similarity \(\mathcal{L}_{\mathrm{sim}}=-\overline{\mathrm{LCC}^{\,2}}\) with a \(9^3\) local window and denominator stabilizer \(10^{-5}\). Smoothness \(\mathcal{L}_{\mathrm{grad}}\): mean squared first-order finite differences of the displacement along \(x\), \(y\), and \(z\), averaged over the three axes. HypEReg weights \((\beta,\gamma,\epsilon)=(0.02,20,10^{-3})\); BMR-style length/surface terms are disabled (\(\alpha_{\mathrm{length}}=0\)). Jacobian \(J_\phi=I+\nabla u\) from forward finite differences on interior voxels; volume term \((\det J_\phi-1)^2/\max(\det J_\phi,\epsilon)\); folding term \([\max(0,\epsilon-\det J_\phi)]^2\) (equivalently \(\mathrm{ReLU}(\epsilon-\det J_\phi)^2\)).

\paragraph{TransMorph backbone.}
Patch size~4; input channels~2; spatial size \((160,192,224)\); embed dimension~96; encoder depths \((2,2,4,2)\); attention heads \((4,4,8,8)\); window sizes \((5,6,7,7)\); MLP ratio~4; patch-merging reduction factor~4; registration-head channels~16; skip connections from Transformer stages and from the encoder enabled; query/key/value bias disabled; dropout~0; stochastic depth rate~0.3; relative position bias enabled; patch normalization on; absolute/relative sinusoidal PE off; gradient checkpointing off; decoder feature indices \((0,1,2,3)\). The released HypEReg-TransMorph and TransMorph checkpoints instantiate \(\sim\)46.77\,M parameters.

\paragraph{Forward runtime profiling (main text).}
Profile in no-gradient mode, input shape \(1\times2\times160\times192\times224\), five warm-up iterations and twenty timed repeats; report mean wall time and peak device memory. On the hardware above, HypEReg-TransMorph and TransMorph yield \(0.0822\)~s and \(5.685\)~GB; TransMorphBayes yields \(0.0852\)~s and \(6.042\)~GB.

\begin{table}[H]
\caption{Baseline checkpoints used for IXI evaluation.\label{tab:s2b_provenance}}
\scriptsize
\setlength{\tabcolsep}{4pt}
\renewcommand{\arraystretch}{1.1}
\begin{tabularx}{\textwidth}{lX}
\toprule
\textbf{Model} & \textbf{Checkpoint / source note} \\
\midrule
HypEReg-TransMorph & HypEReg-TransMorph; validation-selected IXI run (HypEReg weights \(\beta{=}0.02\), \(\gamma{=}20\)). \\
TransMorph & Public TransMorph IXI checkpoint from the paper release (validation DSC \(\approx 0.744\)). \\
TransMorphBayes & Bayesian TransMorph checkpoint from the same release (validation DSC \(\approx 0.743\)). \\
MIDIR & Released MIDIR validation checkpoint (DSC \(\approx 0.733\)). \\
CycleMorph & Released CycleMorph validation checkpoint (DSC \(\approx 0.729\)). \\
VoxelMorph-1 & Released single-resolution VoxelMorph checkpoint (DSC \(\approx 0.720\)). \\
CoTr & Released CoTr checkpoint (DSC \(\approx 0.730\)). \\
nnFormer & Released nnFormer checkpoint (DSC \(\approx 0.739\)). \\
PVT & Released PVT checkpoint (DSC \(\approx 0.720\)). \\
SyN (ANTs) & Classical SyN outputs under the shared IXI protocol (no network weights). \\
\bottomrule
\end{tabularx}
\end{table}

\section{Descriptive IXI Overview}

\begin{figure}[H]
\centering
\includegraphics[width=0.99\textwidth]{figures/fig5_metrics.png}
\caption{Descriptive IXI quantitative overview (Dice, non-positive Jacobian determinant ratio, SDlogJ, and HD95). Bars include standard-error error bars for visual uncertainty context.}
\end{figure}

\section{Qualitative Registration Comparison}

\begin{figure}[H]
\centering
\includegraphics[width=0.99\textwidth]{figures/fig2_qualitative.png}
\caption{Qualitative registration comparison on a representative IXI test subject across three orthogonal views (axial/coronal/sagittal). Columns show moving atlas, fixed target, and warped outputs from HypEReg-TransMorph, TransMorph, and MIDIR. Boundary-alignment  \DIFaddbeginFL \DIFaddFL{behavior }\DIFaddendFL in ventricles, cortex, and deep gray structures complements the deformation-grid and Jacobian evidence presented in the main text. Column titles in the figure panels use the abbreviated name HypEReg-TransMorph for the proposed method.\label{fig:s2_qualitative}}
\end{figure}

\section{Inferential Statistics (HypEReg-TransMorph vs.\ Baselines)}

\noindent\textbf{Metric definitions (to avoid naming ambiguity).} In this Supplementary section, 46-label Dice mean denotes the per-subject mean Dice over the full 46-label FreeSurfer-compatible label set in the per-case metric tables, whereas the main paper reports \emph{grouped Dice} averaged over 17 grouped VOIs (Table~2 in the main text). The two numbers therefore have different scales and are not directly comparable.

\begin{table}[H]
\caption{Auxiliary deformation and surface metrics on IXI (mean\(\pm\)std over subjects). This table reports NSD@1\,mm and additional deformation-regularity descriptors that are referenced in the main text but not included in Table~2.\label{tab:s0_aux_metrics}}
\scriptsize
\setlength{\tabcolsep}{3pt}
\renewcommand{\arraystretch}{1.1}
\resizebox{\textwidth}{!}{%
\begin{tabular}{lccccccc}
\toprule
\textbf{Model} & \textbf{NSD@1\,mm\(\uparrow\)} & \textbf{Bending\(\downarrow\)} & \textbf{MADiv\(\downarrow\)} & \(\boldsymbol{J_{\min}}\) & \(\boldsymbol{J_{p01}}\) & \(\boldsymbol{J_{p99}}\) & \(\boldsymbol{J_{\max}}\)\\
\midrule
HypEReg-TransMorph & 0.8480 \(\pm\) 0.0317 & 0.0031 \(\pm\) 0.0001 & 0.1772 \(\pm\) 0.0114 & -0.2700 \(\pm\) 0.1496 & 0.2754 \(\pm\) 0.0268 & 2.1284 \(\pm\) 0.0669 & 18.6155 \(\pm\) 2.9607\\
TransMorphBayes & 0.8462 \(\pm\) 0.0347 & 0.0050 \(\pm\) 0.0003 & 0.2341 \(\pm\) 0.0114 & -6.6766 \(\pm\) 2.2896 & -0.0871 \(\pm\) 0.0555 & 2.5926 \(\pm\) 0.0764 & 46.0976 \(\pm\) 9.2892\\
HypEReg (volume only) & 0.7715 \(\pm\) 0.0398 & 0.0036 \(\pm\) 0.0001 & 0.1719 \(\pm\) 0.0077 & -0.1754 \(\pm\) 0.0993 & 0.3433 \(\pm\) 0.0196 & 2.1054 \(\pm\) 0.0979 & 12.3397 \(\pm\) 2.2249\\
HypEReg\(+\)Grad (volume only) & 0.7612 \(\pm\) 0.0403 & 0.0019 \(\pm\) 0.0001 & 0.1549 \(\pm\) 0.0065 & -0.1014 \(\pm\) 0.0928 & 0.3729 \(\pm\) 0.0187 & 2.0257 \(\pm\) 0.0840 & 8.4640 \(\pm\) 1.1222\\
HypEReg\(+\)Grad (fold only) & 0.7242 \(\pm\) 0.0424 & 0.0041 \(\pm\) 0.0001 & 0.2367 \(\pm\) 0.0064 & -1.2721 \(\pm\) 0.3317 & 0.0776 \(\pm\) 0.0232 & 2.5189 \(\pm\) 0.0782 & 19.8379 \(\pm\) 2.8103\\
\bottomrule
\end{tabular}%
}
\parbox{\textwidth}{\footnotesize Bending = voxel-averaged bending energy; MADiv = mean absolute divergence of the displacement field; NSD@1\,mm computed with \(\tau=1\) mm. ``HypEReg (volume only)'' disables the fold hinge (\(\gamma=0\)); ``HypEReg\(+\)Grad'' rows include the standard first-order smoothness term \(\mathcal{L}_{\mathrm{grad}}\) and then isolate either the volume component (\(\gamma=0\)) or the fold component (\(\beta=0\)) of HypEReg. Values are consolidated evaluation exports for the listed models.}
\end{table}

\begin{table}[H]
\caption{Inferential summary for TransMorphBayes and MIDIR (mean\(\pm\)std, aligned median difference, Wilcoxon \(p\), Benjamini--Hochberg \(q\), and matched-pairs rank-biserial effect). HypEReg-TransMorph denotes the proposed model. Where 46-label Dice mean appears, values are \emph{not} the main-text grouped Dice over 17 VOIs (Table~2); see table footnote.}
\scriptsize
\setlength{\tabcolsep}{3pt}
\renewcommand{\arraystretch}{1.1}
\resizebox{\textwidth}{!}{%
\begin{tabular}{llcccc}
\toprule
\textbf{Metric} & \textbf{Baseline} & \textbf{HypEReg mean\(\pm\)std} & \textbf{Baseline mean\(\pm\)std} & \textbf{Median diff (aligned)} & \textbf{\(p\)/\(q\)/effect}\\
\midrule
dice\_mean & TransMorphBayes (uploaded ckpt) & 0.5765\(\pm\)0.0301 & 0.5731\(\pm\)0.0313 & 0.00280 & \(6.58\times10^{-10}\) / \(6.58\times10^{-10}\) / 0.6636\\
non\_jec & TransMorphBayes (uploaded ckpt) & \(1.46\times10^{-5}\)\(\pm\)\(7.37\times10^{-6}\) & 0.01510\(\pm\)0.00329 & 0.01489 & \(1.31\times10^{-20}\) / \(3.28\times10^{-20}\) / 1.0000\\
SDlogJ & TransMorphBayes (uploaded ckpt) & 0.3280\(\pm\)0.0221 & 0.4934\(\pm\)0.0334 & 0.16325 & \(1.31\times10^{-20}\) / \(3.28\times10^{-20}\) / 1.0000\\
HD95\_mean & TransMorphBayes (uploaded ckpt) & 5.3234\(\pm\)0.6936 & 5.7246\(\pm\)0.7604 & 0.33877 & \(1.77\times10^{-18}\) / \(2.94\times10^{-18}\) / 0.9424\\
ASSD\_mean & TransMorphBayes (uploaded ckpt) & 1.3570\(\pm\)0.1770 & 1.4160\(\pm\)0.1832 & 0.06143 & \(2.98\times10^{-11}\) / \(3.72\times10^{-11}\) / 0.7142\\
\midrule
dice\_mean & MIDIR & 0.5765\(\pm\)0.0301 & 0.5643\(\pm\)0.0244 & 0.01166 & \(3.79\times10^{-18}\) / \(7.76\times10^{-18}\) / 0.9331\\
non\_jec & MIDIR & \(1.46\times10^{-5}\)\(\pm\)\(7.37\times10^{-6}\) & 0.0000\(\pm\)0.0000 & \(-1.31\times10^{-5}\) & \(1.31\times10^{-20}\) / \(3.69\times10^{-20}\) / -1.0000\\
SDlogJ & MIDIR & 0.3280\(\pm\)0.0221 & 0.3148\(\pm\)0.0242 & -0.01365 & \(4.84\times10^{-20}\) / \(1.28\times10^{-19}\) / -0.9850\\
HD95\_mean & MIDIR & 5.3234\(\pm\)0.6936 & 5.3028\(\pm\)0.6139 & -0.00855 & 0.5767 / 0.5898 / -0.0600\\
ASSD\_mean & MIDIR & 1.3570\(\pm\)0.1770 & 1.4100\(\pm\)0.1585 & 0.06514 & \(3.58\times10^{-9}\) / \(4.36\times10^{-9}\) / 0.6342\\
\bottomrule
\end{tabular}%
}
\parbox{\textwidth}{\footnotesize Aligned median difference is oriented so positive values indicate HypEReg-TransMorph improvement for the given metric direction. The effect is matched-pairs rank-biserial correlation. Pair counts: \(n=115\) for both baselines in this table. \textbf{46-label Dice mean:} per-subject mean Dice averaged over the full 46-label evaluation set (same convention as the metric-definition paragraph above). Main-text overlap uses \emph{grouped} Dice (mean over 17 aggregated VOIs). The two scalings differ, so 46-label Dice mean means/std/median contrasts must not be compared numerically to grouped-Dice entries in Table~2; Wilcoxon \(p\) and BH \(q\) on 46-label Dice mean rows test paired differences on this 46-label convention only.}
\end{table}

\begin{table}[H]
\caption{Selected paired comparisons (Wilcoxon signed-rank with Benjamini--Hochberg FDR). Positive signed effect indicates HypEReg-TransMorph improvement under metric-aligned directionality; signed effect is matched-pairs rank-biserial correlation. Rows with 46-label Dice mean follow the 46-label per-subject mean convention (not main-text grouped Dice); see table footnote.}
\DIFdelbeginFL %DIFDELCMD < \scriptsize
%DIFDELCMD < \setlength{\tabcolsep}{3pt}
%DIFDELCMD < %%%
\DIFdelendFL \DIFaddbeginFL \tiny
\setlength{\tabcolsep}{2pt}
\DIFaddendFL \begin{tabularx}{\textwidth}{llcccc}
\toprule
\textbf{Metric} & \textbf{Baseline} & \textbf{Median paired diff (aligned)} & \textbf{p-value} & \textbf{q-value} & \textbf{Signed effect}\\
\midrule
non\_jec & TransMorph & 0.014747 & \(1.31\times 10^{-20}\) & \(3.69\times 10^{-20}\) & 1.0000 \\
SDlogJ & TransMorph & 0.170655 & \(1.31\times 10^{-20}\) & \(3.69\times 10^{-20}\) & 1.0000 \\
HD95\_mean & TransMorph & 0.319583 & \(3.77\times 10^{-17}\) & \(7.08\times 10^{-17}\) & 0.9046 \\
ASSD\_mean & TransMorph & 0.051747 & \(6.09\times 10^{-11}\) & \(7.83\times 10^{-11}\) & 0.7028 \\
\midrule
non\_jec & MIDIR & -0.000013 & \(1.31\times 10^{-20}\) & \(3.69\times 10^{-20}\) & -1.0000 \\
SDlogJ & MIDIR & -0.013652 & \(4.84\times 10^{-20}\) & \(1.28\times 10^{-19}\) & -0.9850 \\
HD95\_mean & MIDIR & -0.008554 & 0.5767 & 0.5898 & -0.0600 \\
ASSD\_mean & MIDIR & 0.065138 & \(3.58\times 10^{-9}\) & \(4.36\times 10^{-9}\) & 0.6342 \\
\midrule
non\_jec & TransMorph (uploaded ckpt) & 0.014747 & \(1.31\times 10^{-20}\) & \(2.63\times 10^{-20}\) & 1.0000 \\
dice\_mean & TransMorph (uploaded ckpt) & 0.002326 & \(6.88\times 10^{-7}\) & \(6.88\times 10^{-7}\) & 0.5334 \\
non\_jec & TransMorphBayes (uploaded ckpt) & 0.014714 & \(1.31\times 10^{-20}\) & \(2.63\times 10^{-20}\) & 1.0000 \\
dice\_mean & TransMorphBayes (uploaded ckpt) & 0.002706 & \(1.74\times 10^{-10}\) & \(2.32\times 10^{-10}\) & 0.6858 \\
\midrule
non\_jec & SyN & -0.000012 & \(8.00\times 10^{-16}\) & \(1.24\times 10^{-15}\) & -0.8654 \\
SDlogJ & SyN & -0.045599 & \(3.09\times 10^{-5}\) & \(3.31\times 10^{-5}\) & -0.4477 \\
HD95\_mean & SyN & 0.705730 & \(1.31\times 10^{-7}\) & \(1.47\times 10^{-7}\) & 0.5670 \\
ASSD\_mean & SyN & -0.111801 & 0.6572 & 0.6572 & 0.0477 \\
\bottomrule
\end{tabularx}
\parbox{\textwidth}{\footnotesize \textbf{46-label Dice mean} rows: paired tests use per-subject mean Dice over 46 labels (export field name), which is on a different absolute scale than grouped Dice in main-text Table~2; do not equate magnitudes across documents. All other metrics match the main evaluation pipeline. Pair count \(n=115\) where full paired exports exist.}
\end{table}

\noindent\footnotesize Additional uploaded-checkpoint paired results for TransMorph and TransMorphBayes refer to 46-label Dice mean (46-label mean per subject, not grouped Dice) and non-positive Jacobian ratio, included with corresponding subject-level inputs for completeness. Repeated values such as \(p=1.31\times 10^{-20}\) occur when the two-sided Wilcoxon test reaches the practical floating-point floor under near-complete sign consistency for \(n=115\), and should be interpreted as extremely small \(p\)-values.

\section{Grouped-VOI Mapping}

\begin{table}[H]
\caption{Grouped-VOI mapping used for grouped Dice reporting.}
\scriptsize
\begin{tabularx}{\textwidth}{lX}
\toprule
\textbf{Grouped VOI} & \textbf{FreeSurfer-compatible label IDs} \\
\midrule
Brain-Stem & 16 \\
Thalamus & 10, 49 \\
Cerebellum-Cortex & 8, 47 \\
Cerebral-White-Matter & 2, 41 \\
Cerebellum-White-Matter & 7, 46 \\
Putamen & 12, 51 \\
VentralDC & 28, 60 \\
Pallidum & 13, 52 \\
Caudate & 11, 50 \\
Lateral-Ventricle & 4, 43 \\
Hippocampus & 17, 53 \\
3rd-Ventricle & 14 \\
4th-Ventricle & 15 \\
Amygdala & 18, 54 \\
Cerebral-Cortex & 3, 42 \\
CSF & 24 \\
choroid-plexus & 31, 63 \\
\bottomrule
\end{tabularx}
\end{table}

\section{OASIS Cross-Cohort Training and Environment}
\noindent Primary OASIS structural MRI are distributed through the public portal \url{https://www.oasis-brains.org/} (Open Access Series of Imaging Studies). Train/validation/test splits and preprocessing match the Learn2Reg challenge cross-subject registration setup for OASIS; see the main manuscript Methods for citations and for the definition of the preprocessed release used in our experiments.

\noindent OASIS in-cohort retraining mirrors the IXI HypEReg-TransMorph recipe: the same TransMorph backbone as above, Adam with AMSGrad ($10^{-4}$ learning rate, weight decay~0), polynomial LR decay with exponent~0.9 over 500 epochs, bidirectional updates, batch size~2 on the OASIS train split, and HypEReg weights $(\beta,\gamma,\epsilon)=(0.02,20,10^{-3})$. Use Python/PyTorch builds compatible with the host GPU and the same antspyx/SimpleITK stack as in the IXI evaluation where classical baselines are compared. The OASIS-retrained model used for Supplementary Table~S6 is \emph{not} the strict IXI$\rightarrow$OASIS zero-shot checkpoint reported in the main text.

\section{OASIS Paired Wilcoxon / BH-FDR}

\noindent Reference model: OASIS-retrained HypEReg-TransMorph. All pairs $n{=}19$. Only significant contrasts ($q_{\mathrm{BH}}<0.05$) shown; sign of direction: $+$ = HypEReg-TransMorph better.
\noindent Unless otherwise stated, baselines in this table are also \emph{OASIS in-cohort retrained} models evaluated on the same 19 OASIS test pairs. This table is therefore distinct from the main-text IXI\(\rightarrow\)OASIS zero-shot transfer results.

\begin{table}[H]
\caption{Significant paired Wilcoxon contrasts (BH-FDR, $q<0.05$) for HypEReg-TransMorph vs baselines on 19 OASIS test pairs.\label{tab:s5_oasis_wilcoxon}}
\centering
\scriptsize
\setlength{\tabcolsep}{4pt}
\begin{tabularx}{\textwidth}{llXXX}
\toprule
\textbf{Baseline} & \textbf{Metric} & \textbf{HypEReg mean} & \textbf{Baseline mean} & \textbf{$p$ / $q$} \\
\midrule
\multirow{5}{*}{CycleMorph} & dice\_mean\(\uparrow\) & 0.7966 & 0.7243 & $3.8\times10^{-6}$ / $3.8\times10^{-6}$ \\
 & non\_jec\(\downarrow\) & $1.0\times10^{-5}$ & $8.2\times10^{-3}$ & $3.8\times10^{-6}$ / $3.8\times10^{-6}$ \\
 & SDlogJ\(\downarrow\) & 0.2786 & 0.4345 & $3.8\times10^{-6}$ / $3.8\times10^{-6}$ \\
 & HD95\_mean\(\downarrow\) & 2.294 & 3.076 & $3.8\times10^{-6}$ / $3.8\times10^{-6}$ \\
 & ASSD\_mean\(\downarrow\) & 0.680 & 0.949 & $3.8\times10^{-6}$ / $3.8\times10^{-6}$ \\
\midrule
\multirow{5}{*}{MIDIR} & dice\_mean\(\uparrow\) & 0.7966 & 0.7254 & $3.8\times10^{-6}$ / $3.8\times10^{-6}$ \\
 & non\_jec\(\downarrow\) & $1.0\times10^{-5}$ & 0.0000 & $1.3\times10^{-4}$ / $1.3\times10^{-4}$ (\emph{HypEReg worse}) \\
 & SDlogJ\(\downarrow\) & 0.2786 & 0.2551 & $3.8\times10^{-6}$ / $3.8\times10^{-6}$ (\emph{HypEReg worse}) \\
 & HD95\_mean\(\downarrow\) & 2.294 & 2.893 & $3.8\times10^{-6}$ / $3.8\times10^{-6}$ \\
 & ASSD\_mean\(\downarrow\) & 0.680 & 0.931 & $3.8\times10^{-6}$ / $3.8\times10^{-6}$ \\
\midrule
\multirow{5}{*}{TransMorph (dsc0.857)} & dice\_mean\(\uparrow\) & 0.7966 & 0.8610 & $3.8\times10^{-6}$ / $3.8\times10^{-6}$ (\emph{HypEReg worse}) \\
 & non\_jec\(\downarrow\) & $1.0\times10^{-5}$ & $8.1\times10^{-3}$ & $3.8\times10^{-6}$ / $3.8\times10^{-6}$ \\
 & SDlogJ\(\downarrow\) & 0.2786 & 0.4211 & $3.8\times10^{-6}$ / $3.8\times10^{-6}$ \\
 & HD95\_mean\(\downarrow\) & 2.294 & 1.598 & $3.8\times10^{-6}$ / $3.8\times10^{-6}$ (\emph{HypEReg worse}) \\
 & ASSD\_mean\(\downarrow\) & 0.680 & 0.483 & $3.8\times10^{-6}$ / $3.8\times10^{-6}$ (\emph{HypEReg worse}) \\
\midrule
\multirow{5}{*}{VoxelMorph-1} & dice\_mean\(\uparrow\) & 0.7966 & 0.7159 & $3.8\times10^{-6}$ / $3.8\times10^{-6}$ \\
 & non\_jec\(\downarrow\) & $1.0\times10^{-5}$ & $8.1\times10^{-3}$ & $3.8\times10^{-6}$ / $3.8\times10^{-6}$ \\
 & SDlogJ\(\downarrow\) & 0.2786 & 0.4291 & $3.8\times10^{-6}$ / $3.8\times10^{-6}$ \\
 & HD95\_mean\(\downarrow\) & 2.294 & 3.181 & $3.8\times10^{-6}$ / $3.8\times10^{-6}$ \\
 & ASSD\_mean\(\downarrow\) & 0.680 & 0.963 & $3.8\times10^{-6}$ / $3.8\times10^{-6}$ \\
\bottomrule
\end{tabularx}
\parbox{\textwidth}{\footnotesize $p$: two-sided Wilcoxon signed-rank; $q$: Benjamini--Hochberg FDR. ``HypEReg worse'' indicates the signed direction  \DIFaddbeginFL \DIFaddFL{favors }\DIFaddendFL the baseline on that metric; these contrasts remain significant, indicating MIDIR/dsc0.857 significantly outperform HypEReg-TransMorph on those regularity/overlap dimensions. Reported non\_jec values at or near \(10^{-5}\) reflect the evaluation export precision floor on this OASIS split (with MIDIR exactly 0 by construction under B-spline parameterization), so Wilcoxon significance is driven by paired subject-level ranks rather than by visual separation of rounded means alone. Full numeric summaries are reported in the table.}
\end{table}

\section{Bootstrap 95\% Confidence Intervals (IXI)}
\begin{table}[H]
\caption{Bootstrap 95\% confidence intervals for IXI subject-level metric means (\(B=10{,}000\), sampling with replacement, seed \(=0\), \(n=115\) per model).\label{tab:s6_bootstrap_ci}}
\centering
\DIFdelbeginFL %DIFDELCMD < \scriptsize
%DIFDELCMD < \setlength{\tabcolsep}{3pt}
%DIFDELCMD < %%%
\DIFdelendFL \DIFaddbeginFL \tiny
\setlength{\tabcolsep}{2pt}
\DIFaddendFL \begin{tabularx}{\textwidth}{lXXXXX}
\toprule
\textbf{Model} & \textbf{Dice mean [95\% CI]} & \(\boldsymbol{\det(J_\phi)\le 0}\) \textbf{ratio mean [95\% CI]} & \textbf{SDlogJ mean [95\% CI]} & \textbf{HD95 mean [95\% CI]} & \textbf{ASSD mean [95\% CI]} \\
\midrule
HypEReg-TransMorph & 0.7537 [0.7486, 0.7587] & \(1.461\times10^{-5}\) [\(1.332\times10^{-5}\), \(1.604\times10^{-5}\)] & 0.3280 [0.3240, 0.3322] & 5.3234 [5.1952, 5.4511] & 1.3570 [1.3247, 1.3897] \\
TransMorph & 0.7527 [0.7470, 0.7581] & \(1.502\times10^{-2}\) [\(1.441\times10^{-2}\), \(1.566\times10^{-2}\)] & 0.5064 [0.4943, 0.5076] & 5.6872 [5.5391, 5.8376] & 1.4073 [1.3735, 1.4429] \\
TransMorphBayes & 0.7530 [0.7474, 0.7584] & \(1.510\times10^{-2}\) [\(1.451\times10^{-2}\), \(1.571\times10^{-2}\)] & 0.4920 [0.4874, 0.4996] & 5.7246 [5.5847, 5.8646] & 1.4160 [1.3831, 1.4501] \\
MIDIR & 0.7423 [0.7380, 0.7465] & 0 [0, 0] & 0.3148 [0.3105, 0.3194] & 5.3028 [5.1898, 5.4172] & 1.4100 [1.3815, 1.4395] \\
SyN (ANTs) & 0.6445 [0.6372, 0.6518] & \(5.874\times10^{-6}\) [\(1.235\times10^{-6}\), \(1.243\times10^{-5}\)] & 0.2996 [0.2866, 0.3130] & 6.4457 [6.1174, 6.7784] & 1.5233 [1.3838, 1.6675] \\
\bottomrule
\end{tabularx}
\parbox{\textwidth}{\footnotesize Dice follows the grouped 17-structure protocol used in the main paper; non-positive Jacobian ratio, SDlogJ, HD95, and ASSD come from the same per-case evaluation pipeline. Bootstrap: $B=10{,}000$, sampling with replacement, seed~0.}
\DIFaddbeginFL \end{table}

\section{\DIFadd{OASIS-2 Longitudinal Jacobian--nWBV Consistency (Robustness to Aggregation)}}
\begin{table}[H]
\caption{\DIFaddFL{OASIS-2 longitudinal consistency between the brain-mask Jacobian atrophy proxy and native nWBV change, under five complementary formulations. ``rate'' uses mean \(\log\det J_\phi/\)year vs \(\Delta\)nWBV/year; ``total'' uses interval mean \(\log\det J_\phi\) vs \(\Delta\)nWBV. The within-subject row demeans each subject's values (removing between-subject variance; subjects with \(\ge 2\) intervals, \(n=56\) subjects / 129 pairs). CDR\(>0\) restricts to the atrophy subset (105 pairs).}\label{tab:s8_oasis2_consistency}}
\centering
\scriptsize
\setlength{\tabcolsep}{3pt}
\resizebox{\textwidth}{!}{%
\begin{tabular}{llccccc}
\toprule
\textbf{Model} & \textbf{Analysis} & \textbf{\(n\)} & \textbf{Pearson \(r\) [95\% CI]} & \textbf{\(p\)} & \textbf{MAE} & \textbf{RMSE} \\
\midrule
\multirow{5}{*}{HypEReg-TransMorph}
 & subject-mean (rate) & 150 & 0.014 [\(-0.132,0.180\)] & 0.862 & 0.093 & 0.102 \\
 & all pairs (rate) & 223 & 0.055 [\(-0.055,0.171\)] & 0.414 & 0.099 & 0.119 \\
 & all pairs (total) & 223 & 0.026 [\(-0.098,0.159\)] & 0.701 & 0.167 & 0.179 \\
 & within-subject (rate) & 129 & \(-0.006\) [\(-0.175,0.221\)] & 0.942 & 0.037 & 0.064 \\
 & CDR\(>0\) (rate) & 105 & 0.049 [\(-0.078,0.232\)] & 0.623 & 0.105 & 0.133 \\
\midrule
\multirow{5}{*}{TransMorph}
 & subject-mean (rate) & 150 & 0.050 [\(-0.091,0.190\)] & 0.541 & 0.212 & 0.226 \\
 & all pairs (rate) & 223 & 0.102 [\(-0.007,0.209\)] & 0.129 & 0.220 & 0.246 \\
 & all pairs (total) & 223 & 0.089 [\(-0.033,0.214\)] & 0.185 & 0.379 & 0.395 \\
 & within-subject (rate) & 129 & 0.124 [\(-0.043,0.285\)] & 0.162 & 0.070 & 0.100 \\
 & CDR\(>0\) (rate) & 105 & 0.143 [0.017,0.281] & 0.145 & 0.224 & 0.252 \\
\bottomrule
\end{tabular}%
}
\parbox{\textwidth}{\footnotesize \DIFaddFL{Pearson 95\% CI from \(B=2000\) bootstrap resamples. }\emph{\DIFaddFL{Individual-level linear correlation with nWBV is weak for both models under every formulation}} \DIFaddFL{(\(|r|<0.15\), \(p>0.12\)), consistent with nWBV being a coarse SIENAX-derived global tissue fraction whose per-subject change is noise-dominated over \(\sim\)1--2~year intervals. The discriminating endpoint is agreement magnitude: HypEReg-TransMorph has \(\sim\)2\(\times\) lower MAE/RMSE in every formulation. Sign agreement with \(\Delta\)nWBV is \(0.81\)--\(0.84\) for both models.}}
\end{table}

\section{\DIFadd{OASIS-2 Clinical Association Tests}}
\begin{table}[H]
\caption{\DIFaddFL{Association between the subject-level Jacobian atrophy proxy and clinical variables on OASIS-2 (linear slopes for continuous covariates; Mann--Whitney for the group contrast). \(q\): Benjamini--Hochberg FDR across the five tests per model.}\label{tab:s9_oasis2_clinical}}
\centering
\scriptsize
\setlength{\tabcolsep}{4pt}
\begin{tabularx}{\textwidth}{llXXX}
\toprule
\textbf{Model} & \textbf{Test} & \textbf{Statistic} & \textbf{\(p\)} & \textbf{\(q\) (BH-FDR)} \\
\midrule
HypEReg-TransMorph & slope vs.\ Age & \(2.86\times10^{-4}\) & 0.636 & 0.636 \\
 & slope vs.\ MMSE & \(1.01\times10^{-3}\) & 0.392 & 0.636 \\
 & slope vs.\ CDR & \(-2.18\times10^{-2}\) & 0.040 & 0.161 \\
 & Demented vs.\ Nondemented & \(U{=}1030\) & 0.617 & 0.636 \\
TransMorph & slope vs.\ Age & \(1.59\times10^{-4}\) & 0.886 & 0.886 \\
 & slope vs.\ MMSE & \(1.36\times10^{-3}\) & 0.534 & 0.886 \\
 & slope vs.\ CDR & \(-7.24\times10^{-3}\) & 0.712 & 0.886 \\
 & Demented vs.\ Nondemented & \(U{=}853\) & 0.525 & 0.886 \\
\bottomrule
\end{tabularx}
\parbox{\textwidth}{\footnotesize \DIFaddFL{Atrophy proxy is the subject-mean brain-mask \(\log\det J_\phi\). HypEReg-TransMorph shows a nominal CDR-graded trend (\(p=0.040\)) that does not survive FDR; no other association is significant for either model. These are exploratory associations, not validated biomarkers.}}
\end{table}

\section{\DIFadd{Inverse-Consistency Error (IXI)}}
\begin{table}[H]
\caption{\DIFaddFL{Inverse-consistency error (ICE, in voxels) of the composed forward--backward warp over the 115 IXI test pairs. Lower is better; this is a topology check beyond counting non-positive Jacobian voxels.}\label{tab:s10_ice}}
\centering
\scriptsize
\begin{tabularx}{\textwidth}{lXXXX}
\toprule
\textbf{Model} & \textbf{ICE mean} & \textbf{ICE std} & \textbf{ICE median} & \textbf{ICE p95} \\
\midrule
HypEReg-TransMorph & \textbf{1.664} & 0.101 & 1.669 & 1.815 \\
TransMorph & 4.207 & 0.117 & 4.213 & 4.380 \\
MIDIR & 2.013 & 0.119 & 2.000 & 2.214 \\
\bottomrule
\end{tabularx}
\parbox{\textwidth}{\footnotesize \DIFaddFL{ICE is the mean residual displacement magnitude of \(\phi_{A\to B}\circ\phi_{B\to A}\) relative to identity, in voxel units, averaged over the brain region. HypEReg-TransMorph attains the lowest ICE despite using no explicit inverse-consistency loss, and is more cycle-consistent than the structurally fold-free MIDIR.}}
\end{table}

\section{\DIFadd{Jacobian Discretization Sensitivity}}
\begin{table}[H]
\caption{\DIFaddFL{Sensitivity of the non-positive Jacobian ratio and SDlogJ to the Jacobian discretization scheme, computed on the same cached IXI displacement fields (\(n=115\) per model). Schemes vary the finite-difference stencil (forward/central), the boundary mask (interior/edge-padded), and the evaluation resolution (full/half).}\label{tab:s11_discretization}}
\centering
\scriptsize
\setlength{\tabcolsep}{4pt}
\begin{tabularx}{\textwidth}{llXX}
\toprule
\textbf{Model} & \textbf{Scheme (diff / mask / res)} & \(\boldsymbol{\det(J_\phi)\le 0}\) \textbf{ratio} & \textbf{SDlogJ} \\
\midrule
\multirow{4}{*}{HypEReg-TransMorph}
 & forward / interior / full & \(3.39\times10^{-5}\) & 0.346 \\
 & central / interior / full & \(1.51\times10^{-5}\) & 0.333 \\
 & forward / padded / full & \(3.28\times10^{-5}\) & 0.341 \\
 & forward / interior / half & \(4.11\times10^{-2}\) & 0.664 \\
\midrule
\multirow{4}{*}{TransMorph}
 & forward / interior / full & \(1.88\times10^{-2}\) & 0.520 \\
 & central / interior / full & \(1.55\times10^{-2}\) & 0.508 \\
 & forward / padded / full & \(1.82\times10^{-2}\) & 0.513 \\
 & forward / interior / half & \(8.31\times10^{-2}\) & 0.688 \\
\midrule
\multirow{4}{*}{MIDIR}
 & forward / interior / full & \(3.85\times10^{-9}\) & 0.313 \\
 & central / interior / full & 0 & 0.301 \\
 & forward / padded / full & \(3.73\times10^{-9}\) & 0.308 \\
 & forward / interior / half & \(2.44\times10^{-2}\) & 0.693 \\
\bottomrule
\end{tabularx}
\parbox{\textwidth}{\footnotesize \DIFaddFL{Model ranking (HypEReg-TransMorph \(<\) TransMorph; MIDIR lowest) is preserved under every scheme. Boundary handling is negligible; central differencing slightly lowers all counts (so main-text forward-difference values are mildly conservative); half-resolution inflates all folding statistics by one to three orders of magnitude, motivating full-resolution evaluation with a single shared implementation across models. The full Jacobian (all nine partial derivatives) is used throughout.}}
\end{table}

\section{\DIFadd{Multi-Seed Training Variability (IXI)}}
\begin{table}[H]
\caption{\DIFaddFL{Per-seed and across-seed training variability of TransMorph and HypEReg-TransMorph on the IXI test set. Both models were retrained from scratch under three global seeds \(\{0,1,2\}\) with identical 403/58/115 split, optimizer (Adam\,+\,AMSGrad), 150-epoch schedule, loss weights, and best-validation-Dice checkpoint selection; all six checkpoints were scored with one shared deterministic test pipeline (\(n=115\)). Per-seed rows report test mean\,\(\pm\)\,cross-subject std over 115 subjects; summary rows report mean\,\(\pm\)\,std across the three per-seed test means.}\label{tab:s13_multiseed}}
\centering
\scriptsize
\setlength{\tabcolsep}{3pt}
\begin{tabularx}{\textwidth}{llXXX}
\toprule
\textbf{Model} & \textbf{Seed} & \textbf{Dice (17-group)\(\uparrow\)} & \(\boldsymbol{\det(J_\phi)\le 0}\) \textbf{ratio\(\downarrow\)} & \textbf{SDlogJ\(\downarrow\)} \\
\midrule
TransMorph & 0 & 0.7497 \(\pm\) 0.0324 & \(1.507\times10^{-2}\pm3.38\times10^{-3}\) & 0.5044 \(\pm\) 0.0355 \\
TransMorph & 1 & 0.7471 \(\pm\) 0.0320 & \(1.496\times10^{-2}\pm3.19\times10^{-3}\) & 0.5052 \(\pm\) 0.0360 \\
TransMorph & 2 & 0.7508 \(\pm\) 0.0313 & \(1.508\times10^{-2}\pm3.48\times10^{-3}\) & 0.5041 \(\pm\) 0.0361 \\
TransMorph & Summary & 0.7492 \(\pm\) 0.0019 & \(1.504\times10^{-2}\pm6.6\times10^{-5}\) & 0.5046 \(\pm\) 0.0005 \\
\midrule
HypEReg-TransMorph & 0 & 0.7515 \(\pm\) 0.0271 & \(2.05\times10^{-5}\pm7.51\times10^{-6}\) & 0.3340 \(\pm\) 0.0218 \\
HypEReg-TransMorph & 1 & 0.7526 \(\pm\) 0.0275 & \(1.62\times10^{-5}\pm6.77\times10^{-6}\) & 0.3271 \(\pm\) 0.0214 \\
HypEReg-TransMorph & 2 & 0.7555 \(\pm\) 0.0271 & \(1.74\times10^{-5}\pm7.15\times10^{-6}\) & 0.3294 \(\pm\) 0.0215 \\
HypEReg-TransMorph & Summary & \textbf{0.7532 \(\pm\) 0.0020} & \textbf{\(1.80\times10^{-5}\pm2.2\times10^{-6}\)} & \textbf{0.3302 \(\pm\) 0.0035} \\
\bottomrule
\end{tabularx}
\parbox{\textwidth}{\footnotesize \DIFaddFL{In per-seed paired Wilcoxon tests on the same 115 subjects, the HypEReg Dice advantage is significant for seeds~1 and~2 (median \(\Delta\approx+0.0035\)--\(0.0038\), \(p<10^{-9}\)) but not for seed~0 (median \(\Delta\approx-0.0004\), \(p=0.24\)); the regularity gains are overwhelmingly significant in every seed (non-positive Jacobian ratio and SDlogJ, \(p\approx1.3\times10^{-20}\)). These TransMorph runs are same-budget, same-hardware retrainings; their test means differ from the released-checkpoint values in main-text Table~2 by less than the across-seed spread.}}
\end{table}

\section{\DIFadd{Large-Sample Zero-Shot ROI Jacobian Plausibility ($n=393$ OASIS pairs)}}
\noindent \DIFadd{The official Learn2Reg OASIS test split contains only \(n{=}19\) pairs, which limits the precision of cross-cohort }\emph{\DIFadd{overlap}} \DIFadd{estimates (main-text Section~4.6). To verify that the zero-shot }\emph{\DIFadd{regularity}} \DIFadd{advantage of HypEReg-TransMorph is not an artifact of this small sample, we additionally evaluated per-ROI Jacobian plausibility on }\textbf{\DIFadd{393 consecutive labeled cross-subject pairs}} \DIFadd{drawn from the fully labeled Learn2Reg OASIS set (394 subjects, \(p_{i}\!\rightarrow\!p_{i+1}\)), under the }\emph{\DIFadd{same}} \DIFadd{strict IXI\(\rightarrow\)OASIS zero-shot transfer (no OASIS fine-tuning). For each pair we compute the full-resolution Jacobian determinant and, within three atrophy-sensitive ROIs (hippocampus, lateral ventricles, cortical ribbon, Learn2Reg label scheme), the per-ROI non-positive Jacobian ratio and SDlogJ. The two IXI-trained checkpoints (HypEReg-TransMorph and plain TransMorph) differ only in the HypEReg regularizer, so this is a matched comparison. Across all three ROIs and both regularity metrics (six paired contrasts in total), HypEReg-TransMorph reduces folding and log-Jacobian dispersion by roughly one to two orders of magnitude, with every paired Wilcoxon signed-rank test surviving Benjamini--Hochberg correction at \(q<10^{-60}\) (Table~\ref{tab:s15_oasis_roi_n393}). This large-sample result reproduces, at \({\sim}20\times\) the official sample size, the per-ROI plausibility advantage that the \(n{=}19\) zero-shot experiment can only suggest.
}

\begin{table}[H]
\caption{\DIFaddFL{Large-sample IXI\(\rightarrow\)OASIS zero-shot per-ROI Jacobian plausibility on \(n{=}393\) consecutive labeled cross-subject pairs (394 subjects). Both models are IXI-trained checkpoints evaluated without OASIS fine-tuning; they differ only in the HypEReg regularizer. Lower is better for both metrics.}\label{tab:s15_oasis_roi_n393}}
\centering
\scriptsize
\setlength{\tabcolsep}{5pt}
\begin{tabularx}{\textwidth}{lXXXX}
\toprule
\textbf{ROI} & \(\boldsymbol{\det(J_\phi)\le 0}\) \textbf{(HypEReg)}\(\downarrow\) & \(\boldsymbol{\det(J_\phi)\le 0}\) \textbf{(TransMorph)}\(\downarrow\) & \textbf{SDlogJ (HypEReg)}\(\downarrow\) & \textbf{SDlogJ (TransMorph)}\(\downarrow\) \\
\midrule
Hippocampus & \(7.0\times10^{-5}\pm6.3\times10^{-4}\) & \(1.70\times10^{-2}\pm1.66\times10^{-2}\) & 0.446 \(\pm\) 0.081 & 1.514 \(\pm\) 0.543 \\
Lateral ventricles & \(1.23\times10^{-3}\pm4.90\times10^{-3}\) & \(2.80\times10^{-2}\pm4.66\times10^{-2}\) & 0.562 \(\pm\) 0.270 & 1.542 \(\pm\) 0.919 \\
Cortical ribbon & \(3.3\times10^{-4}\pm1.6\times10^{-4}\) & \(4.32\times10^{-2}\pm9.38\times10^{-3}\) & 0.607 \(\pm\) 0.030 & 2.437 \(\pm\) 0.219 \\
\bottomrule
\end{tabularx}
\parbox{\textwidth}{\footnotesize \DIFaddFL{HypEReg\,=\,HypEReg-TransMorph; TransMorph\,=\,plain TransMorph; both IXI-trained, evaluated zero-shot. Values are mean\,\(\pm\)\,std over \(n{=}393\) consecutive labeled OASIS cross-subject pairs. All six paired Wilcoxon signed-rank contrasts (HypEReg vs.\ TransMorph, per ROI and metric) favor HypEReg and survive Benjamini--Hochberg FDR correction at \(q<10^{-60}\). This analysis isolates deformation regularity (folding/SDlogJ); it is complementary to, not a replacement for, the official \(n{=}19\) Learn2Reg overlap benchmark reported in main-text Table~4.}}
\end{table}

\section{\DIFadd{ADNI-Style ROI Clinical-Pattern Validation (OASIS-2)}}
\noindent \DIFadd{Following the ADNI tensor-based morphometry convention of prioritizing regional Jacobian patterns and clinical gradients over a single whole-brain correlation, we summarized ROI-integrated Jacobian readouts against CDR, MMSE, and CDR-stratified subject groups. For each model seed, ROI change was averaged to subject level, correlated with CDR/MMSE, and compared between subjects with CDR\(>0\) and CDR\(=0\). Table~\ref{tab:s14_adni_roi_clinical} reports across-seed means and significant-seed counts.
}

\begin{table}[H]
\caption{\DIFaddFL{ADNI-style ROI clinical-pattern summaries on OASIS-2. CDR and MMSE columns report Pearson \(r\) between subject-level ROI-integrated Jacobian relative change and the clinical variable; \(\Delta_{\mathrm{CDR}}\) is the median ROI change in CDR\(>0\) subjects minus CDR\(=0\) subjects. Values are across-seed mean\,\(\pm\)\,std over three IXI-trained zero-shot checkpoints per model family.}\label{tab:s14_adni_roi_clinical}}
\centering
\scriptsize
\setlength{\tabcolsep}{5pt}
\renewcommand{\arraystretch}{1.15}

\vspace{2pt}
\noindent\textbf{\DIFaddFL{(A) HypEReg-TransMorph}}\par
\vspace{2pt}
\begin{tabularx}{0.96\textwidth}{lXXXX}
\toprule
\textbf{ROI} & \textbf{CDR \(r\)} & \textbf{MMSE \(r\)} & \(\boldsymbol{\Delta_{\mathrm{CDR}}}\) & \textbf{Sig. seeds (CDR/MMSE)} \\
\midrule
Lateral ventricles & 0.179 \(\pm\) 0.051 & \(-0.174 \pm 0.034\) & \(0.0025 \pm 0.0085\) & 2/3 \, / \, 2/3 \\
Hippocampus & 0.128 \(\pm\) 0.041 & \(-0.189 \pm 0.015\) & \(-0.0002 \pm 0.0062\) & 0/3 \, / \, 1/3 \\
White matter & 0.060 \(\pm\) 0.042 & \(-0.144 \pm 0.025\) & \(-0.0056 \pm 0.0014\) & 0/3 \, / \, 0/3 \\
Thalamus & 0.163 \(\pm\) 0.038 & \(-0.158 \pm 0.069\) & \(0.0052 \pm 0.0078\) & 1/3 \, / \, 1/3 \\
\bottomrule
\end{tabularx}

\vspace{6pt}
\noindent\textbf{\DIFaddFL{(B) TransMorph}}\par
\vspace{2pt}
\begin{tabularx}{0.96\textwidth}{lXXXX}
\toprule
\textbf{ROI} & \textbf{CDR \(r\)} & \textbf{MMSE \(r\)} & \(\boldsymbol{\Delta_{\mathrm{CDR}}}\) & \textbf{Sig. seeds (CDR/MMSE)} \\
\midrule
Lateral ventricles & 0.113 \(\pm\) 0.021 & \(-0.131 \pm 0.020\) & \(0.0013 \pm 0.0012\) & 0/3 \, / \, 0/3 \\
Hippocampus & 0.123 \(\pm\) 0.046 & \(-0.146 \pm 0.025\) & \(0.0211 \pm 0.0216\) & 0/3 \, / \, 0/3 \\
White matter & 0.109 \(\pm\) 0.012 & \(-0.169 \pm 0.025\) & \(-0.0018 \pm 0.0040\) & 0/3 \, / \, 0/3 \\
Thalamus & 0.171 \(\pm\) 0.069 & \(-0.213 \pm 0.063\) & \(0.0170 \pm 0.0167\) & 1/3 \, / \, 2/3 \\
\bottomrule
\end{tabularx}

\vspace{4pt}
\parbox{\textwidth}{\footnotesize \DIFaddFL{``Sig. seeds'' counts model-specific seeds with BH-FDR-corrected \(q<0.05\) for the corresponding ROI/clinical-variable association. These tests are exploratory because OASIS-2 clinical effects are weak and the models were not trained for clinical endpoint prediction. They are included to align the validation with regional morphometry practice, where local Jacobian patterns and clinical gradients are more informative than a single whole-brain nWBV correlation.}}
\end{table}

\section{\DIFadd{Compact Native nWBV Sanity Summary (OASIS-2)}}
\begin{table}[H]
\caption{\DIFaddFL{Compact subject-level native \(\Delta\)nWBV/year sanity check moved from the main text. Values are across-seed mean\,\(\pm\)\,std over three IXI-trained zero-shot checkpoints per model family. This table is retained as a coarse global check only; the full robustness panel is reported in Table~S8.}\label{tab:s15_nwbv_sanity}}
\centering
\scriptsize
\setlength{\tabcolsep}{6pt}
\begin{tabularx}{0.92\textwidth}{lXXX}
\toprule
\textbf{Model} & \textbf{Pearson \(r\)\(\uparrow\)} & \textbf{Cal. MAE\(\downarrow\)} & \textbf{Cal. RMSE\(\downarrow\)} \\
\midrule
HypEReg-TransMorph & \textbf{0.134 \(\pm\) 0.037} & \textbf{0.00403 \(\pm\) 0.00001} & \textbf{0.00583 \(\pm\) 0.00003} \\
TransMorph & 0.040 \(\pm\) 0.077 & 0.00409 \(\pm\) 0.00003 & 0.00587 \(\pm\) 0.00001 \\
\bottomrule
\end{tabularx}
\parbox{\textwidth}{\footnotesize \DIFaddFL{Pearson \(r\) is computed at subject level (\(n{=}150\)) between the brain-mask Jacobian atrophy proxy and native \(\Delta\)nWBV/year. The weak correlations support treating nWBV as a coarse sanity endpoint rather than primary morphometric validation.}}
\end{table}

\section{\DIFadd{Additional FastSurfer Small-Scale Sanity Validation (OASIS-2)}}
\begin{table}[H]
\caption{\DIFaddFL{Independent sanity checks for FastSurfer-derived OASIS-2 longitudinal ROI rates. A fixed-seed random subset (\(n=60\) pairs) is used for small-scale auditing, with full-cohort values (\(n=223\) pairs) shown for consistency.}\label{tab:s16_fastsurfer_sanity}}
\centering
\scriptsize
\setlength{\tabcolsep}{6pt}
\renewcommand{\arraystretch}{1.15}

\vspace{2pt}
\noindent\textbf{\DIFaddFL{(A) Direction consistency on atrophy pairs}}\par
\vspace{2pt}
\begin{tabularx}{0.92\textwidth}{lXX}
\toprule
\textbf{ROI} & \textbf{Subset (\(n{=}60\))} & \textbf{Full (\(n{=}223\))} \\
\midrule
Lateral ventricles & 46/48 (95.8\%); \(p{=}4.2{\times}10^{-12}\) & 177/181 (97.8\%); \(p{=}1.4{\times}10^{-47}\) \\
Cerebral cortex & 38/48 (79.2\%); \(p{=}3.1{\times}10^{-5}\) & 148/181 (81.8\%); \(p{=}6.9{\times}10^{-19}\) \\
White matter & 44/48 (91.7\%); \(p{=}7.6{\times}10^{-10}\) & 156/181 (86.2\%); \(p{=}1.2{\times}10^{-24}\) \\
Hippocampus & 46/48 (95.8\%); \(p{=}4.2{\times}10^{-12}\) & 165/181 (91.2\%); \(p{=}1.2{\times}10^{-32}\) \\
\bottomrule
\end{tabularx}

\vspace{6pt}
\noindent\textbf{\DIFaddFL{(B) Bilateral rate consistency}}\par
\vspace{2pt}
\begin{tabularx}{0.92\textwidth}{lXX}
\toprule
\textbf{ROI} & \textbf{Subset (\(n{=}60\))} & \textbf{Full (\(n{=}223\))} \\
\midrule
Lateral ventricles & \(r{=}0.888\); \(p{=}3.4{\times}10^{-21}\) & \(r{=}0.913\); \(p{=}4.7{\times}10^{-88}\) \\
Hippocampus & \(r{=}0.838\); \(p{=}6.7{\times}10^{-17}\) & \(r{=}0.732\); \(p{=}1.0{\times}10^{-38}\) \\
\bottomrule
\end{tabularx}

\vspace{6pt}
\noindent\textbf{\DIFaddFL{(C) External consistency vs.\ \(\Delta\)nWBV/year}}\par
\vspace{2pt}
\begin{tabularx}{0.92\textwidth}{lXX}
\toprule
\textbf{ROI} & \textbf{Subset (\(n{=}60\))} & \textbf{Full (\(n{=}223\))} \\
\midrule
Lateral ventricles & \(r{=}{-}0.638\); \(p{=}4.3{\times}10^{-8}\) & \(r{=}{-}0.603\); \(p{=}1.7{\times}10^{-23}\) \\
Cerebral cortex & \(r{=}0.461\); \(p{=}2.1{\times}10^{-4}\) & \(r{=}0.396\); \(p{=}8.3{\times}10^{-10}\) \\
\bottomrule
\end{tabularx}

\vspace{4pt}
\parbox{\textwidth}{\footnotesize \DIFaddFL{Subset sampling uses fixed random seed 2026. Panel~(A): one-sided binomial tests against 0.5. Panels~(B--C): Pearson correlations. These checks are segmentation-only plausibility audits, independent of registration-model identity.}}
\DIFaddendFL \end{table}

\end{document}
